# Supplementary material for: System-wide analyses of the fission yeast poly(A)+ RNA interactome reveal insights into organization and function of RNA–protein complexes
Source: Genome Res. 2020 Jul;30(7):1012–26. doi: 10.1101/gr.257006.119 (PMC7397868; doi:10.1101/gr.257006.119)
Supplement: Supplemental Material [file supp_gr.257006.119_Supplemental_Table_S7.xlsx]

## Sheet: WT_raw_noNorm
Supplemental Table S7. Raw MS intensities for the fission yeast poly(A)+ RNA interactome, non-normalised
Raw MS intensities for the wild-type interactome (log2), used to generate Fig. 1C and 1E, left panel and the enrichment values reported in Supplemental Table S1.
Data imputation for missing values was carried out at the level of the triplicate experiment, imputed background value = 18.
Data derived from two independent experiments, one (A-C) included a non-crosslinked control (noCL), the other (1-3) did not. All crosslinked samples (3J) were crosslinked at 3J/cm2.
ensembl_gene_id	external_gene_name	description	WT_A_noCL	WT_B_noCL	WT_C_noCL	WT_A_3J	WT_B_3J	WT_C_3J	WT_1_3J	WT_2_3J	WT_3_3J
SPCC613.07	SPCC613.07	snoRNA biogenesis protein (predicted) [Source:PomBase;Acc:SPCC613.07]	18	18	18	24.6258	24.6306	24.0213	22.9181	23.381	23.3357
SPCC1235.01	SPCC1235.01	Schizosaccharomyces specific protein [Source:PomBase;Acc:SPCC1235.01]	18	18	18	21.8111	19.3165	20.5701	NA	NA	NA
SPBC776.03	SPBC776.03	homoserine dehydrogenase (predicted) [Source:PomBase;Acc:SPBC776.03]	18	18	18	18	18	20.4299	NA	NA	NA
SPBC776.14	plh1	phospholipid-diacylglycerol acyltransferase Plh1 [Source:PomBase;Acc:SPBC776.14]	18	18	18	NA	NA	NA	23.8003	25.1973	24.7172
SPAC5H10.03	SPAC5H10.03	phosphoglycerate mutase family [Source:PomBase;Acc:SPAC5H10.03]	18	18	18	22.5388	23.5232	22.6818	22.5491	23.652	18
SPCC594.01	SPCC594.01	DUF1769 family protein [Source:PomBase;Acc:SPCC594.01]	18	18	18	18	18	22.2631	NA	NA	NA
SPBC25H2.05	egd2	nascent polypeptide-associated complex alpha subunit Egd2 [Source:PomBase;Acc:SPBC25H2.05]	18	18	18	26.9924	26.8355	26.0876	26.5868	27.0466	26.7023
SPBC25H2.02	trs1	cytoplasmic threonine-tRNA ligase Trs1 (predicted) [Source:PomBase;Acc:SPBC25H2.02]	18	18	18	24.9656	26.0005	24.1818	22.4759	23.8103	22.2523
SPCC1682.05c	srp68	signal recognition particle subunit (predicted) [Source:PomBase;Acc:SPCC1682.05c]	18	18	18	26.1882	26.0569	25.5118	23.4389	23.7446	23.164
SPCC364.06	nap1	nucleosome assembly protein Nap1 [Source:PomBase;Acc:SPCC364.06]	18.0849	18	18	25.2242	25.3757	24.2813	22.1321	22.3791	18
SPAC24B11.06c	sty1	MAP kinase Sty1 [Source:PomBase;Acc:SPAC24B11.06c]	18	18	18	24.1412	24.5381	23.9892	21.7327	21.6743	22.0021
SPCC364.03	rpl1702	60S ribosomal protein L17 (predicted) [Source:PomBase;Acc:SPCC364.03]	18	18	18	27.1297	26.0528	25.4687	27.8232	28.9205	28.4387
SPCC970.09	sec8	exocyst complex subunit Sec8 [Source:PomBase;Acc:SPCC970.09]	18	18	18	NA	NA	NA	29.6346	34.2867	31.7175
SPAC24B11.11c	sid2	NDR kinase Sid2 [Source:PomBase;Acc:SPAC24B11.11c]	18	18	18	21.8691	21.8032	18	NA	NA	NA
SPBC11C11.02	imp2	contractile ring protein Imp2 [Source:PomBase;Acc:SPBC11C11.02]	18	18	18	22.9572	18	20.4807	NA	NA	NA
SPAC806.03c	rps2601	40S ribosomal protein S26 (predicted) [Source:PomBase;Acc:SPAC806.03c]	18	17.8138	17.4191	29.9695	32.4464	29.7186	31.998	31.9536	31.992
SPBC11C11.07	rpl1801	60S ribosomal protein L18 [Source:PomBase;Acc:SPBC11C11.07]	18	17.2972	20.1631	30.6202	31.257	29.2441	29.0589	29.3497	28.8124
SPCP31B10.07	eft202	translation elongation factor 2 (EF-2) Eft2,B [Source:PomBase;Acc:SPCP31B10.07]	18	18	17.7625	29.4488	31.1112	28.6535	NA	NA	NA
SPCP31B10.08c	rpl35a	60S ribosomal protein L35a [Source:PomBase;Acc:SPCP31B10.08c]	18	18	18	24.8258	25.3499	23.1474	24.6918	27.6479	24.9368
SPBC3B8.03	SPBC3B8.03	saccharopine dehydrogenase (predicted) [Source:PomBase;Acc:SPBC3B8.03]	18	18	18	20.6581	23.8234	20.4787	NA	NA	NA
SPBC13A2.01c	cbc2	nuclear cap-binding complex small subunit (predicted) [Source:PomBase;Acc:SPBC13A2.01c]	18	18	18	25.811	25.9794	24.4727	26.1921	26.2027	26.3491
SPBC13A2.03	SPBC13A2.03	phosphatidate cytidylyltransferase (predicted) [Source:PomBase;Acc:SPBC13A2.03]	18	18	18	20.673	23.0986	18	NA	NA	NA
SPCC31H12.03c	SPCC31H12.03c	RNA binding protein (predicted) [Source:PomBase;Acc:SPCC31H12.03c]	18	18	18	31.2715	30.674	29.6784	30.36	30.7832	30.5553
SPCC16C4.03	pin1	peptidyl-prolyl cis-trans isomerase Pin1 [Source:PomBase;Acc:SPCC16C4.03]	18	18	18	18	21.9811	18	NA	NA	NA
SPAC12G12.10	wdr21	WD repeat protein, human DDB1 and CUL4-associated factor 4 ortholog Wdr21 [Source:PomBase;Acc:SPAC12G12.10]	18	18	18	25.3134	25.8916	25.3011	NA	NA	NA
SPAC630.03	arp3	Arp2/3 protein complex, actin-like protein subunit Arp3 [Source:PomBase;Acc:SPAC630.03]	18	18	18	24.9716	26.2394	24.2653	21.4173	24.2127	22.4871
SPBC4B4.04	eif21	translation initiation factor eIF2A (predicted) [Source:PomBase;Acc:SPBC4B4.04]	18	18	18	28.887	28.2935	27.5756	27.0987	27.9006	27.56
SPCC16C4.11	pef1	Pho85/PhoA-like cyclin-dependent kinase Pef1 [Source:PomBase;Acc:SPCC16C4.11]	18	18	18	NA	NA	NA	22.9366	23.1402	18
SPAC31A2.03	mrp11	mitochondrial ribosomal protein subunit L11 (predicted) [Source:PomBase;Acc:SPAC31A2.03]	18	18	18	24.9051	25.5497	24.0987	NA	NA	NA
SPBC1105.02c	lys4	homocitrate synthase [Source:PomBase;Acc:SPBC1105.02c]	18	18	18	27.7735	27.3491	26.9924	25.9449	26.0507	27.0976
SPCC14G10.04	SPCC14G10.04	Schizosaccharomyces specific protein [Source:PomBase;Acc:SPCC14G10.04]	19.0978	17.8566	18.2129	27.9611	28.7133	27.2961	26.164	25.9875	25.7396
SPCC1020.08	tyw1	wybutosine biosynthesis protein Tyw1 (predicted) [Source:PomBase;Acc:SPCC1020.08]	27.5985	24.5672	28.4357	24.6185	18	18	NA	NA	NA
SPCC16A11.02	utp13	U3 snoRNP-associated protein Utp13 (predicted) [Source:PomBase;Acc:SPCC16A11.02]	18	18	18	23.7121	18	18	NA	NA	NA
SPCC16A11.13	luc7	U1 snRNP-associated protein Luc7 [Source:PomBase;Acc:SPCC16A11.13]	18	18	18	24.7739	24.7605	23.1634	20.149	23.0287	23.8201
SPBC1105.11c	hht3	histone H3 h3.3 [Source:PomBase;Acc:SPBC1105.11c]	18	18	18	21.7756	23.1149	20.867	NA	NA	NA
SPCC24B10.04	SPCC24B10.04	Schizosaccharomyces specific protein [Source:PomBase;Acc:SPCC24B10.04]	18	18	18	24.3295	24.0099	23.3261	NA	NA	NA
SPAC23E2.02	lsd2	histone demethylase SWIRM2 (predicted) [Source:PomBase;Acc:SPAC23E2.02]	18	18	18	20.6196	22.523	18	NA	NA	NA
SPAC24H6.07	rps901	40S ribosomal protein S9 [Source:PomBase;Acc:SPAC24H6.07]	18	18	18	24.9325	25.6625	24.487	30.7295	31.7228	31.8279
SPCC24B10.15	swt1	RNA endoribonuclease involved in mRNP quality control Swt1 (predicted) [Source:PomBase;Acc:SPCC24B10.15]	18	18	18	18	18	19.6528	18	20.6872	18
SPCPB16A4.03c	ade10	bifunctional IMP cyclohydrolase/phosphoribosylaminoimidazolecarboxamideformyltransferase [Source:PomBase;Acc:SPCPB16A4.03c]	18	18	18	23.913	23.8817	23.9855	25.2222	25.3456	25.0125
SPAPB21F2.03	slx9	ribosome biogenesis protein Slx9 (predicted) [Source:PomBase;Acc:SPAPB21F2.03]	18	18	18	NA	NA	NA	22.9759	23.0941	22.6011
SPBC16D10.08c	hsp104	heat shock protein Hsp104 (predicted) [Source:PomBase;Acc:SPBC16D10.08c]	18	18	18	26.2223	25.8856	24.1013	22.1798	22.0185	22.288
SPBC16D10.11c	rps1801	40S ribosomal protein S18 (predicted) [Source:PomBase;Acc:SPBC16D10.11c]	18	18	18	28.309	28.3791	27.6391	NA	NA	NA
SPAC227.02c	rrp15	rRNA processing protein Rrp15 (predicted) [Source:PomBase;Acc:SPAC227.02c]	18	18	18	20.929	21.4696	18	NA	NA	NA
SPBP8B7.05c	nce103	carbonic anhydrase (predicted) [Source:PomBase;Acc:SPBP8B7.05c]	18	18	18	18	18	20.6546	NA	NA	NA
SPBP8B7.20c	nop2	RNA methyltransferase Nop2 (predicted) [Source:PomBase;Acc:SPBP8B7.20c]	18	18	18	24.0717	25.124	23.0424	25.0019	25.6643	25.0801
SPAC2F7.03c	pom1	DYRK family protein kinase Pom1 [Source:PomBase;Acc:SPAC2F7.03c]	18	18	18	18	21.3907	19.6014	NA	NA	NA
SPAC2F7.05c	tif5	translation initiation factor eIF5, Tif5(predicted) [Source:PomBase;Acc:SPAC2F7.05c]	18	18	18	24.9316	18	24.023	21.1883	18	18
SPCC550.03c	ski2	Ski complex RNA helicase Ski2 (predicted) [Source:PomBase;Acc:SPCC550.03c]	21.1833	18	18	25.6788	26.7934	25.3435	26.1988	27.2752	26.7738
SPBC13G1.02	mpg2	mannose-1-phosphate guanyltransferase (predicted) [Source:PomBase;Acc:SPBC13G1.02]	18	18	18	NA	NA	NA	18	21.3158	20.6094
SPBC13G1.09	enp1	bystin family U3 and U14 snoRNA associated protein Enp1 (predicted) [Source:PomBase;Acc:SPBC13G1.09]	18	18	18	23.4668	23.6636	23.0068	25.4265	25.6446	26.2741
SPBC31F10.11c	cwf4	complexed with Cdc5 protein Cwf4 [Source:PomBase;Acc:SPBC31F10.11c]	18	18	18	23.4399	23.3697	23.1026	23.002	22.5452	25.3918
SPAC1F3.09	mug161	CwfJ family protein, splicing factor (predicted) [Source:PomBase;Acc:SPAC1F3.09]	18	18	18	25.4585	24.5623	23.9815	23.7126	24.7961	24.2969
SPBC21C3.07c	trm140	tRNA (cytosine) methyltransferase Trm140 (predicted) [Source:PomBase;Acc:SPBC21C3.07c]	18	18	18	21.7993	23.6708	22.6111	18	21.32	18
SPBC21C3.12c	SPBC21C3.12c	DUF953 thioredoxin family protein [Source:PomBase;Acc:SPBC21C3.12c]	18	18	18	21.812	21.7073	21.0608	NA	NA	NA
SPAC22F3.11c	snu23	U4/U6 x U5 tri-snRNP complex subunit Snu23 [Source:PomBase;Acc:SPAC22F3.11c]	18	18	18	NA	NA	NA	20.8217	20.8586	22.5462
SPAC22F3.08c	rok1	ATP-dependent RNA helicase Rok1 (predicted) [Source:PomBase;Acc:SPAC22F3.08c]	18	18	18	23.1289	22.623	22.6356	22.4518	23.67	23.571
SPAC22G7.04	pan2	ubiquitin C-terminal hydrolase, poly(A)-specific ribonuclease complex subunit Pan2 (predicted) [Source:PomBase;Acc:SPAC22G7.04]	18	18	18	24.7894	25.5826	23.4206	24.0872	24.4132	24.8089
SPCC622.12c	gdh1	NADP-specific glutamate dehydrogenase Gdh1 (predicted) [Source:PomBase;Acc:SPCC622.12c]	18	18	18	24.0318	23.5139	24.5617	21.6273	23.5854	18
SPBC1604.12	SPBC1604.12	Schizosaccharomyces specific phosphoprotein [Source:PomBase;Acc:SPBC1604.12]	18	18	18	28.113	28.8927	27.2515	28.4492	28.6339	28.9517
SPAC4G8.03c	puf5	pumilio family RNA-binding protein Puf5 (predicted) [Source:PomBase;Acc:SPAC4G8.03c]	18	18	18	25.1837	26.1656	24.1234	22.5119	23.2378	18
SPBC26H8.01	thi2	thiazole biosynthetic enzyme [Source:PomBase;Acc:SPBC26H8.01]	18	18	18	18	22.9954	23.316	NA	NA	NA
SPBC26H8.02c	sec9	SNAP-25 homologue, t-SNARE component Sec9 [Source:PomBase;Acc:SPBC26H8.02c]	18	18	18	NA	NA	NA	19.1689	18	18
SPBC26H8.03	cho2	phosphatidylethanolamine N-methyltransferase Cho2 [Source:PomBase;Acc:SPBC26H8.03]	18	18	18	18	22.824	24.3771	NA	NA	NA
SPCC622.18	rpl6	60S ribosomal protein L6 (predicted) [Source:PomBase;Acc:SPCC622.18]	18	18	18	28.0796	28.9451	27.6613	27.3713	28.3656	27.0813
SPBC32C12.02	ste11	transcription factor Ste11 [Source:PomBase;Acc:SPBC32C12.02]	18	18	18	NA	NA	NA	22.4555	18	22.5377
SPBC3B9.19	mge1	mitochondrial GrpE domain chaperone protein (predicted) [Source:PomBase;Acc:SPBC3B9.19]	18	18	18	NA	NA	NA	29.4856	29.4407	28.554
SPCC188.02	par1	protein phosphatase regulatory subunit Par1 [Source:PomBase;Acc:SPCC188.02]	18	18	18	24.2873	25.0352	20.7631	22.756	22.7714	22.9139
SPBC215.09c	erg10	acetyl-CoA C-acetyltransferase Erg10 (predicted) [Source:PomBase;Acc:SPBC215.09c]	18	18	18	23.1015	23.8074	23.5111	NA	NA	NA
SPBC56F2.02	rpl1901	60S ribosomal protein L19 [Source:PomBase;Acc:SPBC56F2.02]	18	18	18	28.3967	29.969	26.8196	29.4515	30.2385	29.8644
SPAC521.03	SPAC521.03	short chain dehydrogenase (predicted) [Source:PomBase;Acc:SPAC521.03]	18	18	18	20.9938	20.9293	20.6379	NA	NA	NA
SPCC663.04	rpl39	60S ribosomal protein L39 [Source:PomBase;Acc:SPCC663.04]	18	18	18	24.6916	25.4933	22.9292	23.7062	24.7426	25.1131
SPAC1687.09	tax4	autophagy/CVT pathway ENTH/VHS domain protein Tax4(predicted) [Source:PomBase;Acc:SPAC1687.09]	18	18	18	24.3926	23.9457	21.0527	NA	NA	NA
SPBC14F5.03c	kap123	karyopherin Kap123 [Source:PomBase;Acc:SPBC14F5.03c]	18	18	18	21.6516	18	18.9172	NA	NA	NA
SPBC14F5.06	rli1	iron-sulfur ATPase involved in ribosome biogenesis and translation Rli1 (predicted) [Source:PomBase;Acc:SPBC14F5.06]	18	18	18	23.0696	24.7879	20.8993	24.8846	24.5356	26.2624
SPAC1687.15	gsk3	serine/threonine protein kinase Gsk3 [Source:PomBase;Acc:SPAC1687.15]	18	18	18	21.5994	21.207	18	21.2153	21.4252	22.0813
SPCC663.15c	SPCC663.15c	conserved fungal protein [Source:PomBase;Acc:SPCC663.15c]	18	18	18	18	18	20.6679	NA	NA	NA
SPCC417.08	tef3	translation elongation factor eEF3 [Source:PomBase;Acc:SPCC417.08]	18	18.4132	15.5561	30.7649	30.9718	30.188	30.4994	30.9176	31.162
SPCC191.02c	acs1	acetyl-CoA ligase (predicted) [Source:PomBase;Acc:SPCC191.02c]	18	18	18	NA	NA	NA	22.4901	22.4609	22.9082
SPBC16A3.15c	nda2	tubulin alpha 1 [Source:PomBase;Acc:SPBC16A3.15c]	18	18	18	18	18	20.9004	NA	NA	NA
SPCC285.03	SPCC285.03	ATP-dependent RNA helicase Dbp6 (predicted) [Source:PomBase;Acc:SPCC285.03]	18	18	18	NA	NA	NA	21.335	23.2788	23.5162
SPBC1289.02c	uap2	U2 snRNP-associated protein Uap2 [Source:PomBase;Acc:SPBC1289.02c]	18	18	18	18	18	18.84	NA	NA	NA
SPBC1289.03c	spi1	Ran GTPase Spi1 [Source:PomBase;Acc:SPBC1289.03c]	18	18	18	28.3159	28.8837	27.4841	26.2946	27.4035	26.7995
SPBC1289.06c	ppr8	mitochondrial PPR repeat protein Ppr8 [Source:PomBase;Acc:SPBC1289.06c]	18	18	18	26.3348	23.3149	25.2768	22.8752	24.6563	24.3905
SPAC821.10c	sod1	superoxide dismutase Sod1 [Source:PomBase;Acc:SPAC821.10c]	18	18	18	19.9091	20.4526	18	20.2162	21.2087	18
SPCC1223.06	tea1	cell end marker Tea1 [Source:PomBase;Acc:SPCC1223.06]	18	18	18	18	22.2371	18	NA	NA	NA
SPCC1223.07c	drs1	cytoplasmic aspartate-tRNA ligase Drs1 (predicted) [Source:PomBase;Acc:SPCC1223.07c]	18	18	18	25.0008	25.2812	24.1709	23.2895	23.9117	23.2697
SPAC23C4.08	rho3	Rho family GTPase Rho3 [Source:PomBase;Acc:SPAC23C4.08]	18	18	18	22.9898	23.22	22.2641	NA	NA	NA
SPCC1223.14	SPCC1223.14	chorismate synthase (predicted) [Source:PomBase;Acc:SPCC1223.14]	18	18	18	18	21.4535	21.3515	NA	NA	NA
SPCC297.06c	SPCC297.06c	conserved fungal protein [Source:PomBase;Acc:SPCC297.06c]	18	18	18	NA	NA	NA	20.9737	23.5666	19.2094
SPCC737.07c	SPCC737.07c	DNA polymerase alpha-associated DNA helicase A (predicted) [Source:PomBase;Acc:SPCC737.07c]	18	18	18	24.2364	23.3426	22.655	21.9502	22.9429	22.7863
SPCC737.09c	hmt1	vacuolar transmembrane transporter Hmt1 [Source:PomBase;Acc:SPCC737.09c]	18	18	18	21.1214	22.5304	18	NA	NA	NA
SPAC23C4.12	hhp2	serine/threonine protein kinase Hhp2 [Source:PomBase;Acc:SPAC23C4.12]	18	18	18	22.9878	25.4707	24.1507	20.9329	18	18
SPCC74.01	sly1	SNARE binding protein Sly1 (predicted) [Source:PomBase;Acc:SPCC74.01]	18	18	18	18	24.2341	18	NA	NA	NA
SPAC23C4.17	trm402	tRNA (cytosine-5-)-methyltransferase (predicted) [Source:PomBase;Acc:SPAC23C4.17]	18	18	18	22.797	23.1372	22.1874	NA	NA	NA
SPCC18.14c	rpp0	60S acidic ribosomal protein Rpp0 (predicted) [Source:PomBase;Acc:SPCC18.14c]	18	18	18	29.1502	28.2896	27.5	25.4528	26.0751	26.3525
SPAC30D11.12	rpl3802	60S ribosomal protein L38 (predicted) [Source:PomBase;Acc:SPAC30D11.12]	18	18	18	24.8521	24.2122	23.1916	22.4832	21.7946	22.9781
SPCC576.08c	rps2	40S ribosomal protein S2 (predicted) [Source:PomBase;Acc:SPCC576.08c]	20.7503	22.6112	24.9429	34.5635	35.6527	33.8849	34.3601	34.7262	34.8591
SPBC1683.07	mal1	maltase alpha-glucosidase Mal1 [Source:PomBase;Acc:SPBC1683.07]	18	18	18	22.1366	18	18	NA	NA	NA
SPCC126.13c	SPCC126.13c	histone deacetylase complex subunit, SAP128 family (predicted) [Source:PomBase;Acc:SPCC126.13c]	18	18	18	24.9049	24.5979	23.0998	24.1888	24.5431	24.7411
SPCC830.07c	psi1	DNAJ domain protein, involved in translation initiation Psi1 [Source:PomBase;Acc:SPCC830.07c]	18	18	18	21.325	18	18	NA	NA	NA
SPCC830.08c	yop1	ER membrane protein DP1/Yop1 [Source:PomBase;Acc:SPCC830.08c]	18	18	18	26.2948	24.6782	26.7553	NA	NA	NA
SPAC56F8.16	esc1	transcription factor Esc1 (predicted) [Source:PomBase;Acc:SPAC56F8.16]	18	18	18	19.2868	18	18	NA	NA	NA
SPAC22A12.04c	rps2201	40S ribosomal protein S15a (predicted) [Source:PomBase;Acc:SPAC22A12.04c]	18	18	18	28.5647	29.007	28.2499	NA	NA	NA
SPBC660.07	ntp1	alpha,alpha-trehalase Ntp1 [Source:PomBase;Acc:SPBC660.07]	18	18	18	21.0123	18	20.5703	24.3617	24.3115	25.2091
SPAC22A12.16	SPAC22A12.16	ATP-citrate synthase subunit 2 (predicted) [Source:PomBase;Acc:SPAC22A12.16]	18	18	18	22.3823	23.106	22.0431	NA	NA	NA
SPAC10F6.16	mug134	mRNA stability protein Igo1 (predicted) [Source:PomBase;Acc:SPAC10F6.16]	18	18	18	NA	NA	NA	21.5601	22.2316	18
SPAC56E4.04c	cut6	acetyl-CoA/biotin carboxylase [Source:PomBase;Acc:SPAC56E4.04c]	18	18	18	NA	NA	NA	21.4253	22.989	22.4095
SPBC800.06	brx1	ribosome biogenesis protein Brx1 (predicted) [Source:PomBase;Acc:SPBC800.06]	18.4644	18	18	24.9078	25.6419	22.8612	25.5007	26.0386	26.0357
SPAC1420.04c	cox1101	cytochrome c oxidase assembly protein Cox1101/ mitochondrial ribosomal protein Rsm22 fusion protein [Source:PomBase;Acc:SPAC1420.04c]	18	18	18	NA	NA	NA	18	21.1825	22.9938
SPCC613.05c	rpl35	60S ribosomal protein L35 [Source:PomBase;Acc:SPCC613.05c]	18	18	18	26.4829	27.1467	26.2223	26.3892	27.567	27.1392
SPAC6F12.06	rdi1	Rho GDP dissociation inhibitor Rdi1 (predicted) [Source:PomBase;Acc:SPAC6F12.06]	18	18	18	20.5046	18	18	NA	NA	NA
SPBC800.09	sum2	translation initiation inhibitor (predicted) [Source:PomBase;Acc:SPBC800.09]	18	18	18	30.5335	30.1173	29.1393	31.1487	31.7982	31.2218
SPCC330.03c	SPCC330.03c	NADPH-hemoprotein reductase (predicted) [Source:PomBase;Acc:SPCC330.03c]	18	18	18	25.6455	25.8783	24.7815	NA	NA	NA
SPBC1773.09c	mug184	Hsp70 protein binding protein Mug184 [Source:PomBase;Acc:SPBC1773.09c]	18	18	18	20.9101	25.39	21.857	30.8253	18	30.6388
SPBC1773.17c	SPBC1773.17c	glyoxylate reductase (predicted) [Source:PomBase;Acc:SPBC1773.17c]	18	18	18	NA	NA	NA	22.3802	22.8919	22.6128
SPCC1235.05c	fft2	SMARCAD1 family ATP-dependent DNA helicase Fft2 (predicted) [Source:PomBase;Acc:SPCC1235.05c]	18	18	18	23.2195	23.1676	23.2037	NA	NA	NA
SPAC57A10.09c	nhp6	High-mobility group non-histone chromatin protein (predicted) [Source:PomBase;Acc:SPAC57A10.09c]	18	18	18	29.1461	27.9621	28.7865	27.7419	27.8139	27.9685
SPCC1235.14	ght5	hexose transmembrane transporter Ght5 [Source:PomBase;Acc:SPCC1235.14]	18	18	18	18	22.0205	18	NA	NA	NA
SPAC3A12.11c	cwf2	RNA-binding protein Cwf2 [Source:PomBase;Acc:SPAC3A12.11c]	18	18	18	26.7066	26.4789	25.1217	26.2844	27.148	26.7187
SPBC106.14c	sda1	SDA1 family protein (predicted) [Source:PomBase;Acc:SPBC106.14c]	18	18	18	20.7452	22.3734	23.3881	25.2199	25.9574	24.6424
SPBC582.10c	SPBC582.10c	ATP-dependent DNA helicase Rhp16b (predicted) [Source:PomBase;Acc:SPBC582.10c]	18	18	18	21.6184	24.6908	22.766	22.0163	18	22.2437
SPCC736.07c	uri1	unconventional prefoldin chaperone involved protein complex assembly Uri1 (predicted) [Source:PomBase;Acc:SPCC736.07c]	18	18	18	22.6156	23.316	18	21.4334	18	18
SPBC428.05c	arg12	argininosuccinate synthase Arg12 [Source:PomBase;Acc:SPBC428.05c]	18	18	18	18	18	20.6275	20.2225	22.424	18
SPCC736.12c	mmi1	YTH family RNA binding protein Mmi1 [Source:PomBase;Acc:SPCC736.12c]	21.2537	18	18	26.0102	27.1847	24.2761	26.0385	25.5631	26.2304
SPBC428.11	met17	homocysteine synthase Met17 [Source:PomBase;Acc:SPBC428.11]	18	18	18	24.0876	24.1006	23.4422	22.8216	24.7817	23.2226
SPAC3A12.18	zwf1	glucose-6-phosphate 1-dehydrogenase (predicted) [Source:PomBase;Acc:SPAC3A12.18]	18	18	18	26.9508	25.0201	26.0574	22.8637	22.3517	23.7773
SPBC1685.13	fhn1	plasma membrane organization protein Fhn1 [Source:PomBase;Acc:SPBC1685.13]	18	18	18	24.9038	24.289	22.4701	23.5586	18	18
SPAC23H4.09	cdb4	curved DNA-binding protein Cdb4, peptidase family [Source:PomBase;Acc:SPAC23H4.09]	18	18	18	27.6849	27.2746	26.3539	25.4659	26.3165	25.7432
SPAC23H4.06	gln1	glutamate-ammonia ligase Gln1 [Source:PomBase;Acc:SPAC23H4.06]	18	18	18	21.2095	22.3808	20.7134	18	20.7194	20.7393
SPCC1682.14	rpl1902	60S ribosomal protein L19 [Source:PomBase;Acc:SPCC1682.14]	18	18	18	22.7687	24.4405	22.0606	23.6641	24.5287	23.4449
SPBC354.12	gpd3	glyceraldehyde 3-phosphate dehydrogenase Gpd3 [Source:PomBase;Acc:SPBC354.12]	18	18	18	NA	NA	NA	21.6004	18	22.4944
SPAP27G11.13c	nop10	snoRNP pseudouridylase box H/ACA snoRNP complex protein (predicted) [Source:PomBase;Acc:SPAP27G11.13c]	18	18	18	NA	NA	NA	19.2779	20.2707	18
SPBC839.10	usp107	U1 snRNP-associated protein Usp107 [Source:PomBase;Acc:SPBC839.10]	18	18	18	20.664	18	19.9528	24.6734	18	24.0787
SPAC343.05	vma1	V-type ATPase V1 domain, subunit A [Source:PomBase;Acc:SPAC343.05]	18	18	18	23.3325	22.7317	21.6156	NA	NA	NA
SPAC343.07	mug28	RNA-binding protein Mug28 [Source:PomBase;Acc:SPAC343.07]	18	18	18	18	19.9565	18	NA	NA	NA
SPAC343.09	ubx3	UBX domain protein Ubx3, Cdc48 cofactor [Source:PomBase;Acc:SPAC343.09]	18	18	18	20.466	18	18	NA	NA	NA
SPAC343.10	met11	methylenetetrahydrofolate reductase Met11 [Source:PomBase;Acc:SPAC343.10]	18	18	18	24.5221	23.2097	18	NA	NA	NA
SPBC839.13c	rpl1601	60S ribosomal protein L13/L16 (predicted) [Source:PomBase;Acc:SPBC839.13c]	18	18	18	NA	NA	NA	28.5723	30.0715	29.1791
SPBC839.15c	tef103	translation elongation factor EF-1 alpha Ef1a-c [Source:PomBase;Acc:SPBC839.15c]	22.3942	17.5172	20.8906	33.0233	32.9625	31.697	NA	NA	NA
SPAC664.04c	rps1602	40S ribosomal protein S16 (predicted) [Source:PomBase;Acc:SPAC664.04c]	18	18	18	25.4138	26.774	25.4355	NA	NA	NA
SPAC17A5.13	fol2	GTP cyclohydrolase Fol2 (predicted) [Source:PomBase;Acc:SPAC17A5.13]	18	19.3537	18	31.9336	33.2226	21.4429	NA	NA	NA
SPAC17A5.15c	gus1	cytoplasmic glutamate-tRNA ligase gus1 (predicted) [Source:PomBase;Acc:SPAC17A5.15c]	18	18	18	27.6867	27.8805	25.9485	26.4041	26.4476	26.1986
SPCC962.04	rps1201	40S ribosomal protein S12 (predicted) [Source:PomBase;Acc:SPCC962.04]	18	18	18	28.322	27.6195	26.5374	26.6772	27.2166	27.0309
SPCC962.06c	bpb1	zinc finger splicing factor Bpb1 [Source:PomBase;Acc:SPCC962.06c]	18	18	18.2027	28.4006	28.5156	27.4328	27.9457	28.4532	29.0337
SPCC1672.02c	sap1	switch-activating protein Sap1 [Source:PomBase;Acc:SPCC1672.02c]	18	18	18	24.5039	23.4248	23.1185	24.3961	24.6582	24.3493
SPBC530.05	prt1	transcription factor (predicted) [Source:PomBase;Acc:SPBC530.05]	18	18	18	26.616	27.0971	25.8529	24.7589	24.3961	25.7381
SPCC1672.06c	asp1	inositol hexakisphosphate kinase/inositol pyrophosphate synthase (predicted) [Source:PomBase;Acc:SPCC1672.06c]	19.5727	18	18.3741	20.515	19.4296	18	NA	NA	NA
SPAC1002.17c	urg2	uracil phosphoribosyltransferase (predicted) [Source:PomBase;Acc:SPAC1002.17c]	18	18	18	24.6432	22.9659	25.6365	22.3509	22.5757	21.7081
SPAC1002.19	urg1	GTP cyclohydrolase II Urg1 (predicted) [Source:PomBase;Acc:SPAC1002.19]	18	18	18	28.5165	29.3502	28.4764	29.5842	29.2792	30.2065
SPCC1183.07	rrp5	U3 snoRNP-associated protein Rrp5 (predicted) [Source:PomBase;Acc:SPCC1183.07]	18	18	18.126	27.7436	28.5637	27.5234	27.4558	28.3803	27.6273
SPCC1183.08c	rpl101	60S ribosomal protein L10a [Source:PomBase;Acc:SPCC1183.08c]	18	18	16.9441	26.7997	27.8952	25.277	26.9094	27.5073	27.6294
SPBC530.14c	dsk1	SR protein-specific kinase Dsk1 [Source:PomBase;Acc:SPBC530.14c]	18	18	18	23.9326	23.3737	23.0535	18	23.0106	18
SPCC16C4.07	scw1	RNA-binding protein Scw1 [Source:PomBase;Acc:SPCC16C4.07]	18	18	18	26.6139	26.9824	24.6347	26.7909	27.5288	27.2786
SPBC713.11c	pmp3	plasma membrane proteolipid Pmp3 [Source:PomBase;Acc:SPBC713.11c]	18	18	18	NA	NA	NA	18	18	26.1359
SPCC16C4.12	naa20	NatB N-acetyltransferase complex catalytic subunit Naa20 (predicted) [Source:PomBase;Acc:SPCC16C4.12]	25.3813	20.0806	21.6841	22.6616	21.9054	22.4608	NA	NA	NA
SPCC16C4.13c	rpl1201	60S ribosomal protein L12.1/L12A [Source:PomBase;Acc:SPCC16C4.13c]	18	18	18	24.7075	23.5111	24.4118	NA	NA	NA
SPCC16C4.16c	SPCC16C4.16c	conserved eukaryotic protein [Source:PomBase;Acc:SPCC16C4.16c]	18	18.7201	18	29.2924	28.8265	28.4734	28.8935	29.5238	29.3948
SPAC9G1.03c	rpl3001	60S ribosomal protein L30 (predicted) [Source:PomBase;Acc:SPAC9G1.03c]	18	18	18	26.4795	26.1412	24.8511	24.7678	25.1121	25.7753
SPBC646.07c	tsc13	enoyl reductase (predicted) [Source:PomBase;Acc:SPBC646.07c]	18	18	18	26.6081	28.0284	27.0552	21.4719	22.2698	20.6342
SPBC646.08c	SPBC646.08c	oxysterol binding protein (predicted) [Source:PomBase;Acc:SPBC646.08c]	18	18	18	24.9508	25.2191	23.9584	23.9333	24.2478	24.8928
SPAC17H9.02	mtl1	TRAMP complex ATP-dependent RNA helicase (predicted) [Source:PomBase;Acc:SPAC17H9.02]	18	18	18	23.9975	23.1365	23.0218	21.6502	22.5284	22.2276
SPAC17H9.07	SPAC17H9.07	signal recognition particle subunit Srp21 (predicted) [Source:PomBase;Acc:SPAC17H9.07]	18	18	18	24.5497	24.8819	23.6687	NA	NA	NA
SPBP35G2.14	puf2	pumilio family RNA-binding protein Puf2 [Source:PomBase;Acc:SPBP35G2.14]	18	18	18	29.6292	30.0146	28.9569	29.9432	29.5943	30.1679
SPBC146.08c	tif1102	translation initiation factor eIF1A-like (predicted) [Source:PomBase;Acc:SPBC146.08c]	18	18	18	24.182	22.7856	23.6605	NA	NA	NA
SPBC1734.01c	esf1	pre-rRNA processing protein Esf1 (predicted) [Source:PomBase;Acc:SPBC1734.01c]	18	18	18	23.1997	22.8077	21.8054	23.4394	25.2865	23.0929
SPBC1709.02c	vrs1	cytoplasmic valine-tRNA ligase Vrs1/Vas1 [Source:PomBase;Acc:SPBC1709.02c]	18	18	18	29.2716	29.5067	27.6805	27.2088	26.969	28.1315
SPBC1709.05	sks2	heat shock protein, ribosome associated molecular chaperone Sks2 [Source:PomBase;Acc:SPBC1709.05]	18	16.8178	20.2037	30.9453	31.417	29.9411	28.3832	28.9133	29.1249
SPAC20H4.03c	tfs1	transcription elongation factor TFIIS [Source:PomBase;Acc:SPAC20H4.03c]	18	18	18	20.6774	20.9997	21.3359	NA	NA	NA
SPCC24B10.09	rps1702	40S ribosomal protein S17 (predicted) [Source:PomBase;Acc:SPCC24B10.09]	18	18	17.1899	30.9401	31.5075	30.0927	28.1708	28.7106	28.5776
SPCC24B10.21	tpi1	triosephosphate isomerase [Source:PomBase;Acc:SPCC24B10.21]	18	18	18	26.5613	26.9959	25.8379	25.3451	25.6765	25.2883
SPBC1709.18	tif452	translation initiation factor eIF4E, 4F complex E subunit isoform 2, stress response factor [Source:PomBase;Acc:SPBC1709.18]	18	18	18	25.8535	24.7133	25.0895	18	24.2479	23.0105
SPCPB16A4.05c	ure7	urease accessory protein UreG [Source:PomBase;Acc:SPCPB16A4.05c]	18	18	18	NA	NA	NA	19.7743	21.4348	18
SPCC1259.01c	rps1802	40S ribosomal protein S18 (predicted) [Source:PomBase;Acc:SPCC1259.01c]	18	18	18	NA	NA	NA	28.3981	29.2917	27.1248
SPAC23C11.03	mpp1	U3 snoRNP-associated protein Mpp1 (predicted) [Source:PomBase;Acc:SPAC23C11.03]	18	18	18	21.2662	22.7474	21.4254	23.9417	24.4232	18
SPAC23C11.04c	pnk1	DNA kinase/phosphatase Pnk1 [Source:PomBase;Acc:SPAC23C11.04c]	18	18	18	20.1567	21.1124	18	NA	NA	NA
SPBC725.08	pir2	zf-C2H2 type zinc finger protein, implicated in RNAi (predicted) [Source:PomBase;Acc:SPBC725.08]	18	19.861	20.369	30.4377	30.798	29.1483	29.5761	29.7901	29.9513
SPAC18G6.03	ypt3	GTPase Ypt3 [Source:PomBase;Acc:SPAC18G6.03]	18	18	18	22.383	21.559	18	NA	NA	NA
SPCC4B3.03c	SPCC4B3.03c	mitochondrial morphology protein (predicted) [Source:PomBase;Acc:SPCC4B3.03c]	18	18	18	25.7698	25.9102	25.4085	24.7126	24.2091	21.8843
SPCC550.15c	SPCC550.15c	ribosome biogenesis protein (predicted) [Source:PomBase;Acc:SPCC550.15c]	18	18	16.883	22.8433	24.8755	23.1233	26.8785	27.4998	27.1317
SPAC18G6.15	mal3	EB1 family Mal3 [Source:PomBase;Acc:SPAC18G6.15]	18	18	18	22.4902	22.7817	21.55	24.09	22.478	23.4386
SPCC23B6.02c	SPCC23B6.02c	pre-ribosomal factor (predicted) [Source:PomBase;Acc:SPCC23B6.02c]	18	18	18	NA	NA	NA	21.256	21.8329	18
SPAC4G9.13c	vps26	retromer complex subunit Vps26 [Source:PomBase;Acc:SPAC4G9.13c]	18	18	18	18	18	20.149	NA	NA	NA
SPAC4G9.16c	rpl901	60S ribosomal protein L9 [Source:PomBase;Acc:SPAC4G9.16c]	18	18	18	25.4409	25.0449	24.2978	24.2378	25.8696	24.5425
SPBC651.01c	nog1	GTP binding protein Nog1 (predicted) [Source:PomBase;Acc:SPBC651.01c]	18	18	18	28.0105	28.6646	27.6562	28.7084	30.0129	29.1407
SPAC4G9.17c	mrp5	mitochondrial ribosomal protein subunit S5 (predicted) [Source:PomBase;Acc:SPAC4G9.17c]	18	18	18	22.4506	18	18.9705	24.2743	24.7572	24.4003
SPAC13G7.01c	erg7	lanosterol synthase Erg7 [Source:PomBase;Acc:SPAC13G7.01c]	18	18	18	22.9583	24.125	22.8722	NA	NA	NA
SPBC31A8.01c	rtn1	reticulon-like protein Rtn1 [Source:PomBase;Acc:SPBC31A8.01c]	18	18	18	24.7837	24.2959	24.5676	24.8076	25.7211	26.0166
SPAC6C3.05	SPAC6C3.05	Schizosaccharomyces specific protein [Source:PomBase;Acc:SPAC6C3.05]	24.6747	20.0451	22.2286	23.3009	22.1003	23.7036	NA	NA	NA
SPBC3D6.02	but2	But2 family protein But2 [Source:PomBase;Acc:SPBC3D6.02]	18	18	18	18	24.8189	18	NA	NA	NA
SPAC17G8.01c	trl1	tRNA ligase Trl1 (predicted) [Source:PomBase;Acc:SPAC17G8.01c]	18	18	18	25.1223	25.0424	23.8783	24.8076	24.7346	25.3142
SPCC11E10.04	ppr6	mitochondrial PPR repreat protein Ppr6 [Source:PomBase;Acc:SPCC11E10.04]	18	18	18	24.1619	18	23.9164	22.4748	23.241	22.185
SPBC30B4.02c	sqs1	R3H and G-patch domain Sqs1(predicted) [Source:PomBase;Acc:SPBC30B4.02c]	18	18	18	27.159	27.3751	26.7434	24.9934	24.6792	24.7776
SPBC8D2.03c	hhf2	histone H4 h4.2 [Source:PomBase;Acc:SPBC8D2.03c]	18	18	17.5309	28.5487	29.133	27.8336	NA	NA	NA
SPBC8D2.10c	rmt3	type I ribosomal protein arginine N-methyltransferase Rmt3 [Source:PomBase;Acc:SPBC8D2.10c]	18	18	18	21.9531	18	18	NA	NA	NA
SPCC188.11	prp45	splicing factor Prp45 [Source:PomBase;Acc:SPCC188.11]	18	18	18	23.1064	22.3287	22.5438	NA	NA	NA
SPCC584.04	sup35	translation release factor class II eRF3 [Source:PomBase;Acc:SPCC584.04]	18	18	18	29.2785	29.382	28.2192	28.4965	28.7136	29.4552
SPBC17A3.08	SPBC17A3.08	TatD homolog (predicted) [Source:PomBase;Acc:SPBC17A3.08]	18	18	18	25.7549	26.1873	24.9303	24.6957	25.8697	26.2105
SPCC162.08c	nup211	nucleoporin nup211 [Source:PomBase;Acc:SPCC162.08c]	18	18	18	22.0193	21.9164	21.8671	26.6649	26.6513	26.8099
SPBP22H7.02c	mrd1	RNA-binding protein Mrd1 (predicted) [Source:PomBase;Acc:SPBP22H7.02c]	18	18	18	20.5739	21.1474	21.1702	21.4576	18	18
SPCC162.07	ent1	epsin [Source:PomBase;Acc:SPCC162.07]	18	18	18	20.3853	17.5862	20.8117	NA	NA	NA
SPBC32H8.05	SPBC32H8.05	conserved fungal protein [Source:PomBase;Acc:SPBC32H8.05]	18	18	18	24.134	24.0264	23.4112	23.307	25.8915	25.315
SPCC777.13	vps35	retromer complex subunit Vps35 [Source:PomBase;Acc:SPCC777.13]	18	18	18	24.8922	24.848	23.9991	NA	NA	NA
SPAC6B12.15	cpc2	RACK1 ortholog Cpc2 [Source:PomBase;Acc:SPAC6B12.15]	18	18	19.7931	29.1262	28.0633	28.063	27.0905	27.5649	27.6583
SPBC11B10.09	cdc2	cyclin-dependent protein kinase Cdk1/Cdc2 [Source:PomBase;Acc:SPBC11B10.09]	18	18	18	23.0585	23.2473	21.8431	NA	NA	NA
SPCC1902.01	gaf1	transcription factor Gaf1 [Source:PomBase;Acc:SPCC1902.01]	18	18	18	21.4371	21.4267	20.329	NA	NA	NA
SPAC19A8.15	trp2	tryptophan synthase (predicted) [Source:PomBase;Acc:SPAC19A8.15]	18	18	18	24.0246	24.0495	23.4173	21.9955	22.3117	22.899
SPAC19A8.13	usp101	U1 snRNP-associated protein Usp101 [Source:PomBase;Acc:SPAC19A8.13]	18	18	18	27.9388	29.1564	27.1171	28.5341	28.3231	28.7175
SPBC83.02c	rpl4302	60S ribosomal protein L37a (predicted) [Source:PomBase;Acc:SPBC83.02c]	18	18	20.4273	26.4472	28.1865	25.2488	29.153	29.4496	28.9203
SPAC19A8.12	dcp2	mRNA decapping complex catalytic subunit Dcp2 [Source:PomBase;Acc:SPAC19A8.12]	18	18	18	22.8483	23.4099	18	23.3756	21.6134	22.3129
SPCC417.11c	SPCC417.11c	glutamate-1-semialdehyde 2,1-aminomutase (predicted) [Source:PomBase;Acc:SPCC417.11c]	18	18	18	NA	NA	NA	26.5306	26.9257	27.2246
SPBC83.14c	rfc5	DNA replication factor C complex subunit Rfc5 (predicted) [Source:PomBase;Acc:SPBC83.14c]	18	18	18	NA	NA	NA	25.677	25.6355	25.6891
SPBC83.17	SPBC83.17	transcriptional coactivator, multiprotein bridging factor Mbf1 (predicted) [Source:PomBase;Acc:SPBC83.17]	18	18	18	30.9704	31.2726	29.6371	31.315	31.3963	31.1624
SPBC19C2.01	cdc28	ATP-dependent RNA helicase Cdc28 [Source:PomBase;Acc:SPBC19C2.01]	18	18	18	25.1046	26.0253	24.1323	24.6871	25.0023	25.1928
SPCC285.15c	rps2802	40S ribosomal protein S28, Rps2802 [Source:PomBase;Acc:SPCC285.15c]	18	18	18	30.6175	30.2879	29.0494	NA	NA	NA
SPBC19C2.07	fba1	fructose-bisphosphate aldolase Fba1 [Source:PomBase;Acc:SPBC19C2.07]	18	18	17.797	27.8253	27.8897	26.8735	27.8224	30.1272	28.6852
SPAC4A8.09c	cwf21	complexed with Cdc5 protein Cwf21 [Source:PomBase;Acc:SPAC4A8.09c]	18	18	18	26.6323	26.4542	25.29	27.2583	28.114	27.1168
SPBC2F12.14c	gua1	IMP dehydrogenase Gua1 [Source:PomBase;Acc:SPBC2F12.14c]	18	18	18	NA	NA	NA	21.0812	21.0376	21.7754
SPAC4A8.11c	fas2	fatty acid synthase alpha subunit Fas2 [Source:PomBase;Acc:SPAC4A8.11c]	19.7023	18	17.6017	24.18	25.7659	23.7152	24.666	25.1007	26.2854
SPCC285.17	spp27	RNA polymerase I upstream activation factor complex subunit Spp27 [Source:PomBase;Acc:SPCC285.17]	18	18	18	27.9783	27.1099	26.7204	25.4753	26.2373	25.5319
SPCC1223.05c	rpl3702	60S ribosomal protein L37 (predicted) [Source:PomBase;Acc:SPCC1223.05c]	18	18	18	18	25.6862	20.0727	24.6984	25.4982	24.393
SPAC4A8.15c	cdc3	profilin [Source:PomBase;Acc:SPAC4A8.15c]	18	18	18	22.1733	21.4437	18	NA	NA	NA
SPBC2F12.12c	cay1	cactin, spliceosome complex subunit [Source:PomBase;Acc:SPBC2F12.12c]	18	18	18	18	22.4745	22.9311	23.0534	22.0924	24.1278
SPAC4A8.16c	tif33	translation initiation factor eIF3c [Source:PomBase;Acc:SPAC4A8.16c]	18	18.277	19.9258	30.1352	30.9	29.1313	30.893	31.3171	31.4802
SPCC737.06c	gcs2	glutamate-cysteine ligase regulatory subunit Gcs2 (predicted) [Source:PomBase;Acc:SPCC737.06c]	18	18	18	23.4037	24.0543	22.2427	NA	NA	NA
SPCC737.08	SPCC737.08	midasin (predicted) [Source:PomBase;Acc:SPCC737.08]	18	18	18	26.4061	18	24.088	NA	NA	NA
SPBC2F12.07c	rpl802	60S ribosomal protein L8 (predicted) [Source:PomBase;Acc:SPBC2F12.07c]	18	18.2915	18	29.7462	28.8319	28.7071	NA	NA	NA
SPAC4F8.02c	mrpl40	mitochondrial ribosomal protein subunit L40 (predicted) [Source:PomBase;Acc:SPAC4F8.02c]	18	18	18	NA	NA	NA	22.457	22.1189	22.9937
SPBC2F12.03c	ebs1	EST1 family nonsense-mediated mRNA decay (NMD) pathway protein Ebs1 (predicted) [Source:PomBase;Acc:SPBC2F12.03c]	18	17.5359	18.0219	25.3535	27.1451	24.9285	24.6389	26.0902	24.7182
SPBC1D7.04	mlo3	RNA binding protein Mlo3 [Source:PomBase;Acc:SPBC1D7.04]	18	23.2328	25.1976	34.6248	34.211	33.5799	33.731	34.8386	34.747
SPAC6F6.07c	rps13	40S ribosomal protein S13 [Source:PomBase;Acc:SPAC6F6.07c]	18	18	18	27.3498	28.8755	27.1647	27.5272	28.2517	28.4411
SPBC1D7.02c	scr1	transcription factor Scr1 [Source:PomBase;Acc:SPBC1D7.02c]	18	18.4613	18	NA	NA	NA	18	22.0514	18
SPCC1739.06c	SPCC1739.06c	uroporphyrin methyltransferase (predicted) [Source:PomBase;Acc:SPCC1739.06c]	18	18	18	24.4847	24.4584	24.1264	23.6201	24.9496	25.8358
SPAC3F10.03	grs1	mitochondrial and cytoplasmic glycine-tRNA ligase Grs1 [Source:PomBase;Acc:SPAC3F10.03]	18	18	18	25.7667	26.1933	24.5253	25.0565	24.6721	25.3068
SPCC1739.13	ssa2	heat shock protein Ssa2 [Source:PomBase;Acc:SPCC1739.13]	21.8488	18	18	28.1327	27.7087	26.6703	27.6353	27.4582	27.3241
SPACUNK4.11c	mpp6	nuclear exosome-associated RNA binding protein Mpp6 [Source:PomBase;Acc:SPACUNK4.11c]	18	18	18	23.4937	24.3378	23.8417	23.3749	24.5849	22.9029
SPCC576.01c	xan1	alpha ketoglutarate dependent xanthine dioxygenase Xan1 [Source:PomBase;Acc:SPCC576.01c]	18	18	18	NA	NA	NA	18	22.7792	23.2893
SPCC126.11c	SPCC126.11c	RNA-binding protein, rrm type [Source:PomBase;Acc:SPCC126.11c]	18	18	18	29.4471	28.8898	28.4056	27.4501	27.1611	28.0986
SPBC3H7.08c	SPBC3H7.08c	conserved fungal protein [Source:PomBase;Acc:SPBC3H7.08c]	18	18	18	23.321	24.4356	18	NA	NA	NA
SPAC31G5.10	eta2	Myb family protein, RNA polymerase I termination factor Eta2 (predicted) [Source:PomBase;Acc:SPAC31G5.10]	18	18	18	NA	NA	NA	21.242	21.6767	18
SPAC31G5.14	gcv1	glycine decarboxylase T subunit (predicted) [Source:PomBase;Acc:SPAC31G5.14]	18	18	18	21.5017	21.4881	21.3177	NA	NA	NA
SPBP16F5.07	apm1	AP-1 adaptor complex mu subunit Apm1 [Source:PomBase;Acc:SPBP16F5.07]	18	18	18	25.6798	26.1871	24.2073	21.4074	18	24.4881
SPAC16A10.02	sub1	transcription coactivator PC4 [Source:PomBase;Acc:SPAC16A10.02]	18	18	18	NA	NA	NA	21.5173	22.7024	22.3389
SPBP16F5.08c	SPBP16F5.08c	flavin dependent monooxygenase (predicted) [Source:PomBase;Acc:SPBP16F5.08c]	18	18	18	21.2622	18	21.374	NA	NA	NA
SPCC1919.03c	amk2	AMP-activated protein kinase beta subunit Amk2 [Source:PomBase;Acc:SPCC1919.03c]	18	18	18	21.8693	21.4769	21.8293	20.7664	18	18
SPCC1840.10	lsm8	U6 snRNP-associated protein Lsm8 (predicted) [Source:PomBase;Acc:SPCC1840.10]	18	18	18	24.5605	23.9538	22.3363	23.6459	24.1946	20.22
SPAC589.10c	ubi5	ribosomal-ubiquitin fusion protein Ubi5 (predicted) [Source:PomBase;Acc:SPAC589.10c]	25.6563	22.6297	23.0243	30.7587	31.1297	30.1458	32.6864	33.8857	33.6482
SPAC688.11	end4	Huntingtin-interacting protein homolog [Source:PomBase;Acc:SPAC688.11]	18	18	18	22.2342	22.4583	18	20.8319	21.3309	21.2963
SPBC1A4.08c	cct3	chaperonin-containing T-complex gamma subunit Cct3 [Source:PomBase;Acc:SPBC1A4.08c]	18	18	18	21.9452	18	18	19.8674	18	18
SPAC688.13	scn3	TatD DNase family Scn1 [Source:PomBase;Acc:SPAC688.13]	18	18	18	24.7248	24.7955	22.8854	21.4244	21.6137	18
SPCC1827.05c	SPCC1827.05c	nucleolar RNA-binding protein NIFK (predicted) [Source:PomBase;Acc:SPCC1827.05c]	18	18	18	26.8278	28.0365	26.5866	25.1518	26.0678	24.9924
SPBC29A3.02c	his7	phosphoribosyl-AMP cyclohydrolase/phosphoribosyl- ATP pyrophosphohydrolase His7 [Source:PomBase;Acc:SPBC29A3.02c]	18	18	18	24.8545	23.4648	22.3188	22.9132	24.8348	23.4018
SPAC3G9.10c	rrp41	exosomal 3'-to-5' phosphorolytic exoribonuclease Rrp41 [Source:PomBase;Acc:SPAC3G9.10c]	18	18	18	23.5774	22.2057	22.195	NA	NA	NA
SPAC3G9.06	frs2	cytoplasmic phenylalanine-tRNA ligase alpha subunit Frs2 (predicted) [Source:PomBase;Acc:SPAC3G9.06]	18	18	18	26.2453	25.9354	24.9701	23.5032	25.5926	25.6029
SPCP1E11.05c	are2	acyl-coA-sterol acyltransferase Are2 (predicted) [Source:PomBase;Acc:SPCP1E11.05c]	18	18	18	22.8527	24.9508	24.2732	NA	NA	NA
SPBC29A3.09c	gcn20	AAA family ATPase Gcn20 (predicted) [Source:PomBase;Acc:SPBC29A3.09c]	18	18	18	24.3629	24.8424	23.4741	21.7949	23.1906	23.6559
SPBC18E5.06	rps21	40S ribosomal protein S21 [Source:PomBase;Acc:SPBC18E5.06]	19.8468	18	18	24.8886	22.0038	21.2842	18	23.3746	18
SPBC18E5.11c	edc3	enhancer of mRNA decapping Edc3 [Source:PomBase;Acc:SPBC18E5.11c]	18	18	18	21.8029	21.4712	22.8547	23.4931	24.1053	24.2366
SPCC757.08	rrp45	exosome subunit Rrp45 [Source:PomBase;Acc:SPCC757.08]	18	18	18	20.1457	18	20.6908	23.1859	23.7028	23.8037
SPBC23G7.05	sui1	translation initiation factor eIF1 [Source:PomBase;Acc:SPBC23G7.05]	18	18	18	30.0453	29.8914	29.6669	28.999	30.429	29.0688
SPBC1711.05	SPBC1711.05	nucleocytoplasmic transport chaperone Srp40 (predicted) [Source:PomBase;Acc:SPBC1711.05]	18	18	18	24.3412	23.5475	22.4779	NA	NA	NA
SPCC757.09c	rnc1	RNA-binding protein that suppresses calcineurin deletion Rnc1 [Source:PomBase;Acc:SPCC757.09c]	18	19.2386	22.3429	32.3294	31.8116	31.2225	32.3938	32.6239	33.0018
SPBC1711.17	prp16	ATP-dependent RNA helicase Prp16 [Source:PomBase;Acc:SPBC1711.17]	18	18	18	23.6015	24.0723	18	21.8263	21.343	21.6637
SPAC1486.05	nup189	nucleoporin Nup98 and Nup96 [Source:PomBase;Acc:SPAC1486.05]	18	18	18	18	18	21.7312	NA	NA	NA
SPBC17G9.06c	SPBC17G9.06c	siderophore-iron biosynthesis protein (predicted) [Source:PomBase;Acc:SPBC17G9.06c]	18	18	18	21.5141	22.0959	20.534	NA	NA	NA
SPAC6G10.09	SPAC6G10.09	alpha glucosidase I Gls1 (predicted) [Source:PomBase;Acc:SPAC6G10.09]	18	18	18	25.7424	26.2602	18	NA	NA	NA
SPAC6G10.10c	SPAC6G10.10c	human hmmtag2 homolog [Source:PomBase;Acc:SPAC6G10.10c]	18	18	18	25.7099	23.3986	23.7382	23.678	23.1473	22.465
SPCC330.11	btb1	BTB/POZ domain protein Btb1 [Source:PomBase;Acc:SPCC330.11]	18	18	18	18	18	21.0173	NA	NA	NA
SPBC16H5.10c	prp43	ATP-dependent RNA helicase Prp43 [Source:PomBase;Acc:SPBC16H5.10c]	18	18	18	28.5914	28.4739	28.0459	26.9229	27.1229	26.7327
SPCC320.10	srp72	signal recognition particle subunit Srp72 (predicted) [Source:PomBase;Acc:SPCC320.10]	18	18	18	25.9169	25.5455	24.5466	23.1231	24.7647	24.6199
SPAC6G9.02c	nop9	pumilio family RNA-binding protein Nop9 (predicted) [Source:PomBase;Acc:SPAC6G9.02c]	18	18	18	18	19.9315	18	16.8523	21.268	21.5264
SPCC1235.03	cue2	SMR domain protein, possibly involved in DNA repair and neddylation [Source:PomBase;Acc:SPCC1235.03]	18	18	18	18	18	19.6288	NA	NA	NA
SPAC6G9.09c	rpl2401	60S ribosomal protein L24 (predicted) [Source:PomBase;Acc:SPAC6G9.09c]	18	18	16.7231	27.9473	29.9048	27.3181	NA	NA	NA
SPAPB1E7.12	rps602	40S ribosomal protein S6 (predicted) [Source:PomBase;Acc:SPAPB1E7.12]	18	18	16.7436	31.4203	31.5847	30.1262	27.947	29.304	27.8722
SPAC2E1P5.03	erj5	DNAJ domain protein Erj5 (predicted) [Source:PomBase;Acc:SPAC2E1P5.03]	18	18	18	22.1118	22.5455	18	22.9515	23.8219	24.312
SPBC1921.01c	rpl35b	60S ribosomal protein L35a (predicted) [Source:PomBase;Acc:SPBC1921.01c]	18	18	18	21.6277	24.1934	18	25.6314	26.5664	26.3706
SPAC26A3.04	rpl2002	60S ribosomal protein L20 (predicted) [Source:PomBase;Acc:SPAC26A3.04]	18	18	18	27.9982	28.3379	26.4799	NA	NA	NA
SPAC26A3.12c	dhp1	5'-3' exoribonuclease Dhp1 [Source:PomBase;Acc:SPAC26A3.12c]	18	18	18	28.4013	28.6615	27.313	27.2898	28.2369	27.7891
SPCC794.12c	mae2	malic enzyme, malate dehydrogenase (oxaloacetate decarboxylating), Mae2 [Source:PomBase;Acc:SPCC794.12c]	18	18	18	22.8742	21.1629	23.2855	24.4438	24.7271	24.2395
SPAC3H5.05c	rps1401	40S ribosomal protein S14 (predicted) [Source:PomBase;Acc:SPAC3H5.05c]	18	18	21.8196	31.286	31.3759	29.8623	NA	NA	NA
SPBC21D10.12	hob1	BAR adaptor protein Hob1 [Source:PomBase;Acc:SPBC21D10.12]	18	18	18	24.6737	25.1061	24.401	22.6689	21.0677	18
SPCC736.11	ago1	argonaute [Source:PomBase;Acc:SPCC736.11]	18	18	18	23.8187	24.4269	23.4302	23.6949	23.6425	24.6635
SPBC12C2.03c	SPBC12C2.03c	methionine synthase reductase (predicted) [Source:PomBase;Acc:SPBC12C2.03c]	18	18	18	NA	NA	NA	18	20.5499	22.0171
SPAC328.06	ubp2	ubiquitin C-terminal hydrolase Ubp2 [Source:PomBase;Acc:SPAC328.06]	18	18	18	24.1207	23.5666	23.6351	NA	NA	NA
SPCC306.03c	cnd2	condensin complex non-SMC subunit Cnd2 [Source:PomBase;Acc:SPCC306.03c]	18	18	18	20.5654	21.8638	18	NA	NA	NA
SPBC365.03c	rpl2101	60S ribosomal protein L21 (predicted) [Source:PomBase;Acc:SPBC365.03c]	18	18	18	24.2466	24.7199	18	28.6314	29.497	28.6189
SPBC365.04c	SPBC365.04c	RNA-binding protein, involved in ribosome biogenesis (predicted) [Source:PomBase;Acc:SPBC365.04c]	18	18	18	24.6537	26.166	24.7762	26.4339	26.7894	26.8533
SPBC365.05c	slu7	splicing factor Slu7 [Source:PomBase;Acc:SPBC365.05c]	18	18	18	21.9858	23.5945	22.5871	NA	NA	NA
SPAC1B1.02c	SPAC1B1.02c	NAD/NADH kinase (predicted) [Source:PomBase;Acc:SPAC1B1.02c]	18	18	18	21.4204	23.3878	21.138	NA	NA	NA
SPBC365.06	pmt3	SUMO [Source:PomBase;Acc:SPBC365.06]	18	18	18	22.9503	23.5165	18	NA	NA	NA
SPCC364.07	ser3	D-3 phosphoglycerate dehydrogenase Ser3 (predicted) [Source:PomBase;Acc:SPCC364.07]	18	18	18	25.3969	25.8511	25.5102	25.2948	26.756	26.8927
SPCC970.05	rpl3601	60S ribosomal protein L36 [Source:PomBase;Acc:SPCC970.05]	18	18	18	27.745	26.1308	27.0019	24.4774	25.0351	24.7066
SPBC365.14c	uge1	UDP-glucose 4-epimerase Uge1 [Source:PomBase;Acc:SPBC365.14c]	18	18	18	21.4118	19.6673	18	21.4931	21.4159	22.0169
SPBC365.15	alp4	gamma tubulin complex Spc97/GCP2 subunit Alp4 [Source:PomBase;Acc:SPBC365.15]	23.6075	18	18	26.3519	27.6395	26.1288	NA	NA	NA
SPAC17A2.13c	rad25	14-3-3 protein Rad25 [Source:PomBase;Acc:SPAC17A2.13c]	18	18	18	21.4278	22.6594	19.6139	NA	NA	NA
SPCC1672.05c	yrs1	cytoplasmic tyrosine-tRNA ligase Yrs1 (predicted) [Source:PomBase;Acc:SPCC1672.05c]	18	18	18	26.3179	26.9732	25.1678	26.1028	26.5471	26.9309
SPAC17G6.12	cul1	cullin 1 [Source:PomBase;Acc:SPAC17G6.12]	18	18	18	23.2505	24.1823	23.8863	NA	NA	NA
SPBC29A10.02	spo5	meiotic RNA-binding protein 1 [Source:PomBase;Acc:SPBC29A10.02]	18	18	18	18	18.7475	18	23.229	23.6612	23.0911
SPAC1142.01	rqc1	ribosome quality control complex (RQC) complex subunit Rqc1 (predicted) [Source:PomBase;Acc:SPAC1142.01]	18	18	18	18	18	19.6339	21.4111	18	20.5502
SPAC8C9.05	SPAC8C9.05	D-Tyr-tRNA deacylase (predicted) [Source:PomBase;Acc:SPAC8C9.05]	18	18	18	21.8631	22.8308	21.5266	NA	NA	NA
SPCC31H12.04c	rpl1202	60S ribosomal protein L12.1/L12A [Source:PomBase;Acc:SPCC31H12.04c]	18	18	18	NA	NA	NA	23.5361	24.4543	24.9327
SPAC15E1.03	rpl42	60S ribosomal protein L36/L42 [Source:PomBase;Acc:SPAC15E1.03]	18	18	18	24.0099	27.1105	22.9495	24.1544	25.1408	23.581
SPAC1F12.02c	tma19	translationally controlled tumor protein homolog Tma19/Tpt1 [Source:PomBase;Acc:SPAC1F12.02c]	18	18	18	24.5694	20.1898	23.8546	24.806	25.8014	25.5173
SPBC3E7.14	smf1	Sm snRNP core protein Smf1 [Source:PomBase;Acc:SPBC3E7.14]	18	18	18	28.2896	28.3133	27.4508	26.7579	27.599	26.566
SPAC1071.10c	pma1	P-type proton ATPase, P3-type Pma1 [Source:PomBase;Acc:SPAC1071.10c]	18	18	18	26.7387	26.2191	26.885	23.3778	25.7699	24.9033
SPCC16C4.09	sts5	RNB-like protein [Source:PomBase;Acc:SPCC16C4.09]	19.4834	18	18	28.6735	28.807	27.9918	29.1743	29.4551	30.1643
SPBC4F6.13c	erb1	WD repeat/BOP1NT protein Erb1 (predicted) [Source:PomBase;Acc:SPBC4F6.13c]	18	18	18	22.5309	24.4897	22.7142	24.3044	25.7331	25.2727
SPCPJ732.01	vps5	retromer complex subunit Vps5 [Source:PomBase;Acc:SPCPJ732.01]	18	18	18	20.0572	18	18	26.0748	26.4236	25.6213
SPAC2F3.03c	rpa49	DNA-directed RNA polymerase I complex subunit Rpa49 (predicted) [Source:PomBase;Acc:SPAC2F3.03c]	18	18	18	NA	NA	NA	18	18	21.4986
SPAC27E2.03c	SPAC27E2.03c	Obg-Like ATPase (predicted) [Source:PomBase;Acc:SPAC27E2.03c]	18	18	18	24.2199	24.1625	23.1324	25.1498	25.8814	26.1677
SPBC685.07c	rpl2701	60S ribosomal protein L27 [Source:PomBase;Acc:SPBC685.07c]	18	18	18	26.1765	26.5125	25.94	25.0443	26.3855	26.03
SPBC32F12.05c	cwf12	complexed with Cdc5 protein Cwf12 [Source:PomBase;Acc:SPBC32F12.05c]	18	18	18	18	24.443	22.415	21.6414	22.45	21.9365
SPAPJ698.03c	prp12	U2 snRNP-associated protein Sap130 [Source:PomBase;Acc:SPAPJ698.03c]	18	18	18	NA	NA	NA	23.4996	24.6206	18
SPCC1020.06c	tal1	transaldolase (predicted) [Source:PomBase;Acc:SPCC1020.06c]	18	18	18	22.8434	23.2006	20.8954	19.848	21.253	20.1488
SPCC1393.03	rps1501	40S ribosomal protein S15 (predicted) [Source:PomBase;Acc:SPCC1393.03]	18	18	18	26.7588	26.171	25.7876	24.3909	24.5567	24.3776
SPAC19G12.06c	hta2	histone H2A beta [Source:PomBase;Acc:SPAC19G12.06c]	18	18	18	24.225	23.8786	23.1155	22.4332	22.3714	22.9037
SPBC19C7.06	prs1	cytoplasmic proline-tRNA ligase Prs1 (predicted) [Source:PomBase;Acc:SPBC19C7.06]	22.2712	18	18	25.6754	25.4567	25.146	24.3026	24.6591	23.5991
SPAC19G12.07c	rsd1	RNA-binding protein Rsd1 (predicted) [Source:PomBase;Acc:SPAC19G12.07c]	18	18	18	30.043	29.2339	28.313	29.1345	29.7138	30.1261
SPAC19G12.09	SPAC19G12.09	NADH/NADPH dependent indole-3-acetaldehyde reductase [Source:PomBase;Acc:SPAC19G12.09]	18	18	18	27.4003	26.8132	27.7124	28.0331	28.514	28.7228
SPBP4H10.06c	cut14	condensin complex SMC subunit Smc2 [Source:PomBase;Acc:SPBP4H10.06c]	18	18.0521	23.5156	24.0079	25.2182	21.1081	NA	NA	NA
SPCC63.14	eis1	eisosome assembly protein eis1 [Source:PomBase;Acc:SPCC63.14]	18	18	18	21.5743	21.427	18	21.7368	18	18
SPBP4H10.13	rps2302	40S ribosomal protein S23 (predicted) [Source:PomBase;Acc:SPBP4H10.13]	18	18	18.5187	27.5563	27.4476	25.8398	NA	NA	NA
SPAC23A1.17	bbc1	WIP family cytoskeletal protein Bbc1 (predicted) [Source:PomBase;Acc:SPAC23A1.17]	18	18	18	22.0024	22.9111	18	21.1166	20.9146	23.0557
SPBP4H10.15	aco2	aconitate hydratase/mitochondrial ribosomal protein subunit L21, fusion protein [Source:PomBase;Acc:SPBP4H10.15]	18	18	30.0797	31.2091	30.0496	24.8982	23.7287	23.7204	24.4281
SPAC26H5.07c	SPAC26H5.07c	seven transmembrane receptor protein (predicted) [Source:PomBase;Acc:SPAC26H5.07c]	18	18	18	22.7374	18	21.3876	NA	NA	NA
SPBC1703.05	rio2	protein kinase, RIO family Rio2 (predicted) [Source:PomBase;Acc:SPBC1703.05]	18	18	18	24.7446	25.6719	24.3653	24.6143	25.2989	25.5782
SPCC16A11.17	mcm4	MCM complex subunit Mcm4/Cdc21 [Source:PomBase;Acc:SPCC16A11.17]	18	18	18	22.0459	18	18	NA	NA	NA
SPBC1703.13c	SPBC1703.13c	mitochondrial inorganic phosphate transmembrane transporter (predicted) [Source:PomBase;Acc:SPBC1703.13c]	18	18	18	18	18	21.4144	NA	NA	NA
SPBC2D10.08c	SPBC2D10.08c	mitochondrial ribosomal protein subunit Yml6 (predicted) [Source:PomBase;Acc:SPBC2D10.08c]	18	18	18	NA	NA	NA	22.4245	23.7979	23.5315
SPCC1795.11	sum3	translation initiation RNA helicase Sum3 [Source:PomBase;Acc:SPCC1795.11]	18	22.6691	24.2891	35.1544	35.8774	34.2594	36.1648	36.4835	36.7714
SPAC694.02	SPAC694.02	DEAD/DEAH box helicase [Source:PomBase;Acc:SPAC694.02]	18	18	18	27.3448	28.0223	26.5284	26.8588	27.781	26.7212
SPBC2D10.11c	nap2	nucleosome assembly protein Nap2 [Source:PomBase;Acc:SPBC2D10.11c]	18	18	18	25.2023	25.7277	24.0818	22.3435	18	18
SPAC1F7.02c	has1	ATP-dependent RNA helicase Has1 (predicted) [Source:PomBase;Acc:SPAC1F7.02c]	18	18	18	25.6807	26.1707	25.1617	25.3703	26.2571	26.1957
SPCC895.09c	ucp12	ATP-dependent RNA helicase Ucp12 (predicted) [Source:PomBase;Acc:SPCC895.09c]	18	18	18	28.1	28.8618	27.7974	28.2535	28.5692	28.6277
SPCC825.01	SPCC825.01	ATPase, involved in cytoplasmic translational initiation (predicted) [Source:PomBase;Acc:SPCC825.01]	18	18	18	27.4702	28.3135	26.9367	24.3051	25.8655	25.4231
SPBC15D4.10c	amo1	nuclear rim protein Amo1 [Source:PomBase;Acc:SPBC15D4.10c]	18	18	18	24.397	25.3281	22.9314	18	22.2702	23.2741
SPBC13E7.01	cwf22	splicing factor Cwf22 [Source:PomBase;Acc:SPBC13E7.01]	18	18	18	24.0418	23.8163	20.8276	23.775	24.8611	22.3875
SPBC13E7.02	cwf24	ubiquitin-protein ligase E3/GCN5-related N acetyltransferase fusion protein [Source:PomBase;Acc:SPBC13E7.02]	18	18	18	21.4336	22.3803	21.9992	22.6969	23.1	23.7881
SPAC2C4.07c	dis32	3'-5'-exoribonuclease activity Dis3L2 [Source:PomBase;Acc:SPAC2C4.07c]	18	18	18	18	23.2465	21.5929	23.1768	22.9081	22.9011
SPBC13E7.03c	SPBC13E7.03c	RNA hairpin binding protein (predicted) [Source:PomBase;Acc:SPBC13E7.03c]	18	18	18	26.7439	28.1864	26.2287	26.2077	26.7048	27.5449
SPAC2C4.15c	ubx2	UBX domain protein Ubx2 [Source:PomBase;Acc:SPAC2C4.15c]	18	18	18	20.9163	20.7914	18	NA	NA	NA
SPBC13E7.07	SPBC13E7.07	Schizosaccharomyces specific protein [Source:PomBase;Acc:SPBC13E7.07]	18	18	18	24.069	23.5479	22.7349	28.2088	27.3005	26.5915
SPBC30D10.17c	smi1	cell wall biosynthesis/ cell cycle regulator (predicted) [Source:PomBase;Acc:SPBC30D10.17c]	18	18	18	NA	NA	NA	18	22.4256	22.9574
SPBC30D10.06	lsm4	U6 snRNP-associated protein Lsm4 (predicted) [Source:PomBase;Acc:SPBC30D10.06]	18	18	18	29.6274	29.8492	28.7628	27.4644	28.0525	27.1754
SPCC550.14	vgl1	vigilin (predicted) [Source:PomBase;Acc:SPCC550.14]	18	19.401	21.5296	32.8737	33.1347	32.3731	33.4302	33.6179	33.7946
SPBC1778.01c	zuo1	zuotin (predicted) [Source:PomBase;Acc:SPBC1778.01c]	18	18	18	26.5128	26.2974	26.0292	24.4759	26.1624	25.1829
SPCC1322.04	fyu1	UTP-glucose-1-phosphate uridylyltransferase Fyu1 [Source:PomBase;Acc:SPCC1322.04]	18	18	18	17.4448	23.7924	18	20.9692	21.7727	22.2858
SPCC338.05c	mms2	ubiquitin conjugating enzyme Mms2 [Source:PomBase;Acc:SPCC338.05c]	18	18	18	21.2268	21.7315	20.7787	NA	NA	NA
SPCC622.09	htb1	histone H2B Htb1 [Source:PomBase;Acc:SPCC622.09]	18	18	18	26.2144	23.9539	24.3878	22.0892	18	24.6809
SPBC4C3.12	2001-09-01	forkhead transcription factor Sep1 [Source:PomBase;Acc:SPBC4C3.12]	18	18	18	NA	NA	NA	21.4749	21.238	21.6969
SPCC622.15c	SPCC622.15c	Schizosaccharomyces specific protein [Source:PomBase;Acc:SPCC622.15c]	18	18	18	27.9796	28.0879	26.8661	25.7183	25.9041	27.0399
SPAC23D3.12	SPAC23D3.12	inorganic phosphate transmembrane transporter (predicted) [Source:PomBase;Acc:SPAC23D3.12]	18	18	18	21.7464	23.346	22.2635	NA	NA	NA
SPAC1527.03	SPAC1527.03	RNA-binding protein (predicted) [Source:PomBase;Acc:SPAC1527.03]	18	20.5443	20.3126	33.7927	33.2386	32.4498	32.9051	33.1593	33.242
SPBC776.09	ste13	ATP-dependent RNA helicase Ste13 [Source:PomBase;Acc:SPBC776.09]	18	20.7094	23.2494	31.6007	31.9838	30.987	31.9257	32.1641	32.4225
SPBC776.11	rpl2801	60S ribosomal protein L27/L28 [Source:PomBase;Acc:SPBC776.11]	18	18	18	26.1977	26.6592	24.3973	27.9553	29.2522	28.414
SPBC776.13	cnd1	condensin complex non-SMC subunit Cnd1 [Source:PomBase;Acc:SPBC776.13]	18	18	18	NA	NA	NA	18	22.9393	22.3995
SPBC776.15c	kgd2	dihydrolipoamide S-succinyltransferase, e2 component of oxoglutarate dehydrogenase complex Kdg2 (predicted) [Source:PomBase;Acc:SPBC776.15c]	18	18	18	20.5244	21.5357	18	NA	NA	NA
SPCC1753.01c	ssb2	single-stranded DNA binding protein Ssb2 [Source:PomBase;Acc:SPCC1753.01c]	18	18	18	22.0835	18	18	NA	NA	NA
SPAC9E9.09c	atd1	aldehyde dehydrogenase (predicted) [Source:PomBase;Acc:SPAC9E9.09c]	18	18	18	25.1978	25.0664	25.3102	24.8614	26.1124	25.5338
SPCC162.01c	SPCC162.01c	U4/U6 x U5 tri-snRNP complex subunit (predicted) [Source:PomBase;Acc:SPCC162.01c]	18	18	18	26.9357	27.4958	26.182	26.7894	27.3916	27.316
SPAC17C9.07	alg8	glucosyltransferase Alg8 (predicted) [Source:PomBase;Acc:SPAC17C9.07]	18	18	18	21.2437	23.4832	22.7433	NA	NA	NA
SPAC17C9.06	sam50	mitochondrial sorting and assembly machinery complex subunit Sam50 (predicted) [Source:PomBase;Acc:SPAC17C9.06]	18	18	18	18	20.8135	18	NA	NA	NA
SPBC25H2.10c	tan1	tRNA acetyltransferase Tan1 (predicted) [Source:PomBase;Acc:SPBC25H2.10c]	18	18	18	26.1382	26.857	26.0386	24.9347	26.485	26.0742
SPBC20F10.09	lsm5	U6 snRNP-associated protein Lsm5 (predicted) [Source:PomBase;Acc:SPBC20F10.09]	18	18	18	23.9242	22.3003	22.2436	NA	NA	NA
SPCC191.07	cyc1	cytochrome c [Source:PomBase;Acc:SPCC191.07]	18	18	18	NA	NA	NA	24.1648	23.6611	24.2641
SPBC4B4.05	smg1	Sm snRNP core protein Smg1 [Source:PomBase;Acc:SPBC4B4.05]	18	18	18	26.5873	26.2603	25.6486	22.7263	24.8341	21.6759
SPBC4B4.08	ght2	hexose transmembrane transporter Ght2 [Source:PomBase;Acc:SPBC4B4.08]	18	18	18	25.5343	25.7784	24.879	NA	NA	NA
SPAC1093.06c	dhc1	minus-end directed microtubule motor, dynein heavy chain Dhc1 [Source:PomBase;Acc:SPAC1093.06c]	22.0315	21.9019	22.5544	23.0491	22.4539	23.2009	NA	NA	NA
SPBC2G2.02	syj1	inositol-polyphosphate 5-phosphatase (synaptojanin homolog 1) [Source:PomBase;Acc:SPBC2G2.02]	18	18	18	21.8848	23.2125	20.9975	NA	NA	NA
SPAC30C2.08	SPAC30C2.08	conserved fungal protein [Source:PomBase;Acc:SPAC30C2.08]	18	18	18	19.6337	18	18	NA	NA	NA
SPAC1834.01	sup45	translation release factor eRF1 [Source:PomBase;Acc:SPAC1834.01]	18	18	18	28.7425	28.2052	27.0258	26.6508	27.3267	28.0142
SPAC1834.02	aro1	pentafunctional aromatic polypeptide Aro1 (predicted) [Source:PomBase;Acc:SPAC1834.02]	18	18	18	18	21.8657	20.8223	21.5834	21.4685	21.7849
SPCC285.12	lsm7	U6 snRNP-associated protein Lsm7 (predicted) [Source:PomBase;Acc:SPCC285.12]	18	18	18	25.7924	25.0763	25.1746	25.7534	26.2715	25.8003
SPCC1223.01	SPCC1223.01	ubiquitin-protein ligase E3 (predicted) [Source:PomBase;Acc:SPCC1223.01]	17.9461	18	17.4016	28.4893	28.9943	27.8651	29.5492	29.7599	30.1132
SPCC74.02c	ppn1	mRNA cleavage and polyadenylation specificity factor complex associated protein [Source:PomBase;Acc:SPCC74.02c]	18	18	18.0627	20.5519	18	22.0184	NA	NA	NA
SPCC18.06c	caf1	CCR4-Not complex CAF1 family ribonuclease subunit Caf1 [Source:PomBase;Acc:SPCC18.06c]	18	18	18	NA	NA	NA	18	20.8846	18
SPBC418.01c	his4	imidazoleglycerol-phosphate synthase (predicted) [Source:PomBase;Acc:SPBC418.01c]	18	18	18	18	20.6963	18	20.8221	21.4536	18
SPBC16D10.06	zrt1	ZIP zinc transmembrane transporter Zrt1 [Source:PomBase;Acc:SPBC16D10.06]	18	18	18	18	18	21.4831	NA	NA	NA
SPCC1906.02c	cue3	CUE domain protein Cue3, human ASCC2 ortholog (predicted) [Source:PomBase;Acc:SPCC1906.02c]	18	18	18	24.493	24.744	24.8136	25.2985	25.2598	25.2685
SPAC22F8.06	pam1	20S proteasome complex subunit beta 6 [Source:PomBase;Acc:SPAC22F8.06]	18	18	18	23.3953	24.1431	18	NA	NA	NA
SPCC1739.01	SPCC1739.01	zf-CCCH type zinc finger protein [Source:PomBase;Acc:SPCC1739.01]	18	18	18	24.8084	23.564	23.5264	26.0904	26.1287	25.9247
SPBP8B7.11	nxt3	ubiquitin protease cofactor Glp1 (predicted) [Source:PomBase;Acc:SPBP8B7.11]	18	16.4161	18.1983	29.9143	30.9814	29.3711	29.9335	30.6179	30.2619
SPBP8B7.15c	mpe1	mRNA cleavage ubiquitin-protein ligase E3 Mpe1 (predicted) [Source:PomBase;Acc:SPBP8B7.15c]	18	18	18	25.4464	25.616	23.8207	25.7361	26.7448	26.4809
SPAC22F8.09	rrp16	rRNA processing protein Rrp16 (predicted) [Source:PomBase;Acc:SPAC22F8.09]	18	18	18	25.6311	25.7601	26.1551	25.8315	26.9289	25.0244
SPBP8B7.25	cyp4	cyclophilin family peptidyl-prolyl cis-trans isomerase Cyp4 (predicted) [Source:PomBase;Acc:SPBP8B7.25]	18	18	18	NA	NA	NA	23.3991	18	18
SPBP8B7.31	SPBP8B7.31	acid phosphatase (predicted) [Source:PomBase;Acc:SPBP8B7.31]	18	18	18	NA	NA	NA	22.383	22.3972	22.9175
SPAC20G4.06c	adf1	actin depolymerizing factor, cofilin [Source:PomBase;Acc:SPAC20G4.06c]	18	18	18	24.5586	24.4755	23.7446	NA	NA	NA
SPCC1739.03	hrr1	Helicase Required for RNAi-mediated heterochromatin assembly Hrr1 [Source:PomBase;Acc:SPCC1739.03]	18	18	18	NA	NA	NA	21.7716	21.9339	22.324
SPCC576.03c	tpx1	thioredoxin peroxidase Tpx1 [Source:PomBase;Acc:SPCC576.03c]	18	18	18	24.4651	23.5327	24.2193	20.7838	21.3586	21.1046
SPCC576.09	rps20	40S ribosomal protein S20 (predicted) [Source:PomBase;Acc:SPCC576.09]	18	18	17.0916	29.4465	29.6896	28.0389	30.8973	31.4454	31.3602
SPCC576.11	rpl15	60S ribosomal protein L15 (predicted) [Source:PomBase;Acc:SPCC576.11]	18	18	16.758	29.6227	30.4917	28.7731	30.0965	30.4071	30.1026
SPCC126.03	pus1	tRNA pseudouridine synthase Lsp1 [Source:PomBase;Acc:SPCC126.03]	18	18	18	25.6641	25.2105	22.7266	25.0696	25.4382	25.5082
SPCC126.06	twf1	twinfilin (predicted) [Source:PomBase;Acc:SPCC126.06]	18	18	18	18	20.8154	21.1496	NA	NA	NA
SPAC19B12.04	rps3001	40S ribosomal protein S30 (predicted) [Source:PomBase;Acc:SPAC19B12.04]	18	18	18	28.955	28.3726	27.8513	NA	NA	NA
SPAC19B12.07c	SPAC19B12.07c	human ZNF277 ortholog [Source:PomBase;Acc:SPAC19B12.07c]	18	18	18	24.0767	23.4805	23.905	NA	NA	NA
SPCC1620.08	SPCC1620.08	succinate-CoA ligase beta subunit (predicted) [Source:PomBase;Acc:SPCC1620.08]	18	18	18	22.3703	21.5997	18	NA	NA	NA
SPCC1620.14c	snf22	ATP-dependent DNA helicase Snf22 [Source:PomBase;Acc:SPCC1620.14c]	18	18	18	23.0334	23.156	18	NA	NA	NA
SPBC21C3.05	sap62	U2 snRNP Sap62 [Source:PomBase;Acc:SPBC21C3.05]	18	18	18	26.3495	26.8238	25.0914	25.2382	24.7024	25.2668
SPBC21C3.13	rps1901	40S ribosomal protein S19 (predicted) [Source:PomBase;Acc:SPBC21C3.13]	18	18	18	28.3225	28.5906	27.1726	27.1524	28.4713	27.1659
SPCC1919.07	SPCC1919.07	Schizosaccharomyces specific protein [Source:PomBase;Acc:SPCC1919.07]	18	18	18	NA	NA	NA	20.096	18	18
SPBC23E6.01c	cxr1	mRNA processing factor [Source:PomBase;Acc:SPBC23E6.01c]	18	18.4471	20.7012	32.2707	32.8793	31.945	31.9307	32.9769	32.8982
SPCC790.02	pep3	HOPS/CORVET complex subunit, ubiquitin-protein ligase E3 (predicted) [Source:PomBase;Acc:SPCC790.02]	18	18	18	18	23.9432	18	NA	NA	NA
SPCC1840.02c	bgs4	1,3-beta-glucan synthase subunit Bgs4 [Source:PomBase;Acc:SPCC1840.02c]	18	18	18	22.6222	24.7745	24.545	NA	NA	NA
SPBC23E6.04c	utp10	U3 snoRNP-associated protein Utp10 (predicted) [Source:PomBase;Acc:SPBC23E6.04c]	18	18	18	21.5333	22.548	21.1737	25.119	25.1327	24.9123
SPCC1494.06c	dbp9	ATP-dependent RNA helicase Dbp9 (predicted) [Source:PomBase;Acc:SPCC1494.06c]	18	18	18	26.3566	26.2688	25.7098	25.5573	26.5095	25.4767
SPCC70.05c	nnk1	serine/threonine protein kinase Nnk1 (predicted) [Source:PomBase;Acc:SPCC70.05c]	18	18	18	NA	NA	NA	24.4426	24.7513	25.4403
SPCC70.06	SPCC70.06	nuclear export factor (predicted) [Source:PomBase;Acc:SPCC70.06]	18	18	18	22.2695	23.117	22.5849	21.5774	22.9406	22.5318
SPCC1827.03c	SPCC1827.03c	acetyl-CoA ligase (predicted) [Source:PomBase;Acc:SPCC1827.03c]	18	18	18	22.1177	22.4801	22.9458	NA	NA	NA
SPCP1E11.06	apl4	AP-1 adaptor complex gamma subunit Apl4 [Source:PomBase;Acc:SPCP1E11.06]	18	18	18	23.1426	24.3865	23.918	22.8016	18	18
SPBC26H8.07c	nda3	tubulin beta Nda3 [Source:PomBase;Acc:SPBC26H8.07c]	18	18	18	18	18	18.9104	NA	NA	NA
SPAC22E12.02	SPAC22E12.02	splicing factor, WW domain -binding Rbm42 (predicted) [Source:PomBase;Acc:SPAC22E12.02]	18	18	18	18	18	23.3298	21.6199	22.019	21.6235
SPBC3B9.02c	cwf28	splicing factor Cwf28 [Source:PomBase;Acc:SPBC3B9.02c]	18	18	18	22.1393	22.9276	21.0398	22.4168	22.8481	18
SPBC3B9.08c	mnh1	Mago-nashi homolog Mnh1 (predicted) [Source:PomBase;Acc:SPBC3B9.08c]	18	18	18	24.4862	22.8895	24.3178	NA	NA	NA
SPAC29A4.15	srs1	cytoplasmic serine-tRNA ligase Srs1 (predicted) [Source:PomBase;Acc:SPAC29A4.15]	18	18	18	23.5094	23.4418	22.3999	24.518	25.2818	25.0853
SPBC3B9.14c	mrpl3	mitochondrial ribosomal protein subunit L3 (predicted) [Source:PomBase;Acc:SPBC3B9.14c]	18	18	18	18	18	20.8175	22.8971	22.8351	21.8717
SPAC29A4.03c	SPAC29A4.03c	mitochondrial ribosomal protein subunit Mrps9 (predicted) [Source:PomBase;Acc:SPAC29A4.03c]	18	18	18	21.5767	18	20.78	NA	NA	NA
SPBC215.12	cwf10	U5 snRNP GTPase subunit Cwf10 [Source:PomBase;Acc:SPBC215.12]	18	18	18	24.0721	25.0322	24.1111	22.5079	24.3564	23.2778
SPCC330.09	enp2	rRNA processing protein Enp2 (predicted) [Source:PomBase;Acc:SPCC330.09]	18	18	18	23.9217	24.1231	18	NA	NA	NA
SPCC330.10	pcm1	P-TEFb-cap methyltransferase Pcm1 [Source:PomBase;Acc:SPCC330.10]	18	17.1555	17.2078	26.7763	26.7566	25.5973	26.9744	26.7728	28.2694
SPCC330.14c	rpl2402	60S ribosomal protein L24 (predicted) [Source:PomBase;Acc:SPCC330.14c]	18	18	18	NA	NA	NA	30.8826	31.2356	30.6001
SPCC548.06c	ght8	hexose transmembrane transporter Ght8 (predicted) [Source:PomBase;Acc:SPCC548.06c]	18	18	18	18	18	19.7546	NA	NA	NA
SPBC1347.02	fkbp39	FKBP-type peptidyl-prolyl cis-trans isomerase (predicted) [Source:PomBase;Acc:SPBC1347.02]	18	18	18	23.9196	24.9573	22.2724	NA	NA	NA
SPCC794.11c	ent3	ENTH/VHS domain protein Ent3 (predicted) [Source:PomBase;Acc:SPCC794.11c]	18	18	18	18	21.555	20.1956	22.6491	23.0187	21.0129
SPBC56F2.12	ilv5	acetohydroxyacid reductoisomerase (predicted) [Source:PomBase;Acc:SPBC56F2.12]	18	18	18	23.2148	23.3732	20.7613	21.0171	22.221	18
SPCC736.13	SPCC736.13	short chain dehydrogenase (predicted) [Source:PomBase;Acc:SPCC736.13]	18	18	18	22.9032	24.3164	23.6977	NA	NA	NA
SPCC736.15	pil1	eisosome BAR domain protein Pil1 [Source:PomBase;Acc:SPCC736.15]	18	18	18	24.9219	23.7011	22.9802	22.6813	23.3721	23.6312
SPCC306.07c	SPCC306.07c	U3 snoRNP-associated protein Cic1/Utp30 family (predicted) [Source:PomBase;Acc:SPCC306.07c]	18	18	18	24.0672	24.1452	23.5259	22.6252	22.741	23.3765
SPBC56F2.08c	puf1	pumilio family RNA-binding protein Puf1 (predicted) [Source:PomBase;Acc:SPBC56F2.08c]	18	18	16.9529	29.5404	29.9471	28.8911	28.3299	28.8764	28.6526
SPCC10H11.01	prp11	ATP-dependent RNA helicase Prp11 [Source:PomBase;Acc:SPCC10H11.01]	18	18	18	26.0218	27.0539	25.4943	26.5979	26.2542	26.177
SPBC1861.04c	prp24	RNA-binding protein Prp24 [Source:PomBase;Acc:SPBC1861.04c]	18	17.6294	18	27.074	26.9642	25.9534	25.7123	26.1668	24.8228
SPCP31B10.06	mug190	C2 domain protein involved in ER membrane tethering [Source:PomBase;Acc:SPCP31B10.06]	18	18	18	21.7657	21.8911	18	NA	NA	NA
SPCC962.03c	cut15	karyopherin Cut15 [Source:PomBase;Acc:SPCC962.03c]	18	18	18	NA	NA	NA	18	23.0946	18
SPCC1672.03c	gud1	guanine deaminase Gud1 (predicted) [Source:PomBase;Acc:SPCC1672.03c]	18	18	18	21.3651	18	18	NA	NA	NA
SPBC1861.05	SPBC1861.05	pseudouridine-metabolizing bifunctional protein (predicted) [Source:PomBase;Acc:SPBC1861.05]	18	18	18	22.7311	18	18	NA	NA	NA
SPCC1183.09c	pmp31	plasma membrane proteolipid Pmp31 [Source:PomBase;Acc:SPCC1183.09c]	18	18	18	22.514	18	22.0195	NA	NA	NA
SPCC5E4.07	rpl2802	60S ribosomal protein L27/L28 [Source:PomBase;Acc:SPCC5E4.07]	18	18	18	29.2763	29.4625	28.2914	26.4356	27.3647	26.5975
SPBC3F6.02c	SPBC3F6.02c	3 beta-hydroxysteroid dehydrogenase/delta 5-->4-isomerase (predicted) [Source:PomBase;Acc:SPBC3F6.02c]	18	18	18	18	18	18.6411	NA	NA	NA
SPCC16C4.15	rml2	mitochondrial ribosomal protein subunit L2 (predicted) [Source:PomBase;Acc:SPCC16C4.15]	18	18	18	22.9496	22.2018	24.173	24.3859	24.8803	24.0846
SPCC18B5.01c	bfr1	brefeldin A transmembrane transporter Bfr1 [Source:PomBase;Acc:SPCC18B5.01c]	18	18	18	22.1033	28.7173	19.9855	NA	NA	NA
SPBC16G5.04	mrpl23	mitochondrial ribosomal protein subunit L13 (predicted) [Source:PomBase;Acc:SPBC16G5.04]	18	18	18	20.7965	18	19.8209	NA	NA	NA
SPAC11E3.15	rpl22	60S ribosomal protein L22 (predicted) [Source:PomBase;Acc:SPAC11E3.15]	17.4256	19.3571	20.3461	31.6257	30.7436	30.4208	29.6982	30.0069	31.3846
SPBC16G5.14c	rps3	40S ribosomal protein S3 (predicted) [Source:PomBase;Acc:SPBC16G5.14c]	20.0197	24.5317	26.2556	34.637	34.3845	33.6157	35.551	34.9709	35.1473
SPBC16G5.16	SPBC16G5.16	transcription factor, zf-fungal binuclear cluster type (predicted) [Source:PomBase;Acc:SPBC16G5.16]	18	18	18	NA	NA	NA	18	23.0002	23.0181
SPAC4D7.05	sum1	translation initiation factor eIF3i [Source:PomBase;Acc:SPAC4D7.05]	18	18	18	25.5619	26.3375	25.1594	26.0675	27.0752	26.9659
SPBC16A3.18	cip1	RNA-binding protein Cip1 [Source:PomBase;Acc:SPBC16A3.18]	18	17.36	18.4037	28.4923	28.7019	27.9634	28.7344	28.9801	29.45
SPCC16A11.11	mrpl31	mitochondrial ribosomal protein subunit L31 (predicted) [Source:PomBase;Acc:SPCC16A11.11]	18	18	18	22.4868	18	22.1434	21.7358	22.6106	18
SPCC24B10.18	SPCC24B10.18	human Leydig cell tumor 10 kDa protein homolog [Source:PomBase;Acc:SPCC24B10.18]	18	18	18	NA	NA	NA	18	24.071	23.0531
SPCPB16A4.04c	trm8	tRNA (guanine-N7-)-methyltransferase catalytic subunit Trm8 (predicted) [Source:PomBase;Acc:SPCPB16A4.04c]	18	18	18	NA	NA	NA	20.3578	22.4018	22.5333
SPAC29B12.02c	set2	histone lysine methyltransferase Set2 [Source:PomBase;Acc:SPAC29B12.02c]	18	18	18	23.4665	23.1866	22.896	23.7033	22.9804	22.6074
SPBC543.02c	SPBC543.02c	DNAJ/TPR domain protein DNAJC7 family [Source:PomBase;Acc:SPBC543.02c]	18	18	18	24.9568	25.1059	24.2998	NA	NA	NA
SPAC29B12.06c	rcd1	RNA-binding protein, CCR4-NOT complex subunit Rcd1 [Source:PomBase;Acc:SPAC29B12.06c]	18	18	18	22.5269	19.6628	21.8328	NA	NA	NA
SPAC29B12.08	clr5	Clr5 protein [Source:PomBase;Acc:SPAC29B12.08]	18	18	18	27.3003	26.0061	25.846	18	22.2026	18
SPBC1289.01c	chr4	1,3-beta-glucan synthase regulatory factor Chf3/Chr4 [Source:PomBase;Acc:SPBC1289.01c]	30.1548	24.444	18	29.1683	28.3906	26.3329	31.997	33.6033	29.6907
SPCC825.05c	pwi1	splicing coactivator SRRM1 (predicted) [Source:PomBase;Acc:SPCC825.05c]	18	18	18	26.5001	27.0637	25.7229	26.5302	27.1523	26.7763
SPBC8E4.01c	pho84	inorganic phosphate transmembrane transporter (predicted) [Source:PomBase;Acc:SPBC8E4.01c]	18	18	18	24.7627	25.109	24.2179	NA	NA	NA
SPCC550.02c	cwf5	RNA-binding protein Cwf5 [Source:PomBase;Acc:SPCC550.02c]	18	18	18	24.297	24.5746	24.607	25.3738	26.2969	26.3836
SPCC645.08c	snd1	RNA-binding protein, involved in chromatin silencing by small RNA, Snd1 [Source:PomBase;Acc:SPCC645.08c]	18	21.6738	23.6138	33.6763	33.9469	32.7038	32.9271	33.5472	33.6567
SPCC23B6.01c	SPCC23B6.01c	oxysterol binding protein (predicted) [Source:PomBase;Acc:SPCC23B6.01c]	18	18	18	23.8606	22.9476	22.3176	23.18	23.0124	23.7598
SPCC1322.11	rpl2302	60S ribosomal protein L23 [Source:PomBase;Acc:SPCC1322.11]	18	18	18	25.0537	24.6204	23.4367	NA	NA	NA
SPCC1322.14c	vtc4	vacuolar transporter chaperone (VTC) complex subunit (predicted) [Source:PomBase;Acc:SPCC1322.14c]	18	18	18	23.5907	22.5901	24.2514	NA	NA	NA
SPCC1322.15	rpl3402	60S ribosomal protein L34 [Source:PomBase;Acc:SPCC1322.15]	18	18	18	25.612	27.1995	25.4223	27.3006	28.2292	28.1468
SPCC132.01c	mtr1	microtubule regulator Mtr1 [Source:PomBase;Acc:SPCC132.01c]	18	18	18	27.972	28.479	27.0906	27.0741	26.7295	28.012
SPAC11D3.14c	SPAC11D3.14c	5-oxoprolinase (ATP-hydrolizing) (predicted) [Source:PomBase;Acc:SPAC11D3.14c]	18	18	18	NA	NA	NA	20.6128	21.9874	21.3305
SPAC5H10.01	SPAC5H10.01	DUF1445 family mitochondrial protein (predicted) [Source:PomBase;Acc:SPAC5H10.01]	18	18	18	25.0711	18	24.2199	NA	NA	NA
SPBC660.11	tcg1	single-stranded telomeric binding protein Tgc1 [Source:PomBase;Acc:SPBC660.11]	17.2927	23.8914	27.3707	35.8554	36.1493	34.6233	35.5554	36.1744	35.8535
SPAC13G6.06c	gcv2	glycine cleavage complex subunit P (predicted) [Source:PomBase;Acc:SPAC13G6.06c]	20.8645	21.6239	18	23.6953	24.2274	18	NA	NA	NA
SPBC800.04c	rpl4301	60S ribosomal protein L37a (predicted) [Source:PomBase;Acc:SPBC800.04c]	18	18.2123	20.2897	24.1485	26.4017	23.565	25.0737	25.2059	18
SPBC800.10c	SPBC800.10c	EPS15 repeat family actin cortical patch component (predicted) [Source:PomBase;Acc:SPBC800.10c]	18	18	18	18	18	21.2088	NA	NA	NA
SPBC1773.03c	SPBC1773.03c	aminotransferase class-III, possible transaminase, unknown specificity [Source:PomBase;Acc:SPBC1773.03c]	18	18	18	23.7491	24.7241	21.3739	NA	NA	NA
SPBC1773.07c	sbp1	Ran GTPase binding protein Sbp1 [Source:PomBase;Acc:SPBC1773.07c]	18	18	18	18	18	19.8524	NA	NA	NA
SPAC1639.01c	SPAC1639.01c	GNS1/SUR4 family protein (predicted) [Source:PomBase;Acc:SPAC1639.01c]	18	18	18	24.5297	25.369	18	NA	NA	NA
SPBC1773.14	arg7	argininosuccinate lyase [Source:PomBase;Acc:SPBC1773.14]	18	18	18	18	21.283	18	NA	NA	NA
SPAC1F5.10	SPAC1F5.10	ATP-dependent RNA helicase (predicted) [Source:PomBase;Acc:SPAC1F5.10]	18	18	18	25.9636	26.4406	24.0848	26.1361	26.549	26.9226
SPBC1271.12	kes1	oxysterol binding protein (predicted) [Source:PomBase;Acc:SPBC1271.12]	18	18	18	25.0071	25.7053	22.1475	NA	NA	NA
SPCC13B11.01	adh1	alcohol dehydrogenase Adh1 [Source:PomBase;Acc:SPCC13B11.01]	18	18	18	26.8875	27.9635	26.3846	26.6109	27.8364	27.616
SPAC1F5.04c	cdc12	formin Cdc12 [Source:PomBase;Acc:SPAC1F5.04c]	18	18	18	26.3614	27.3739	25.6519	25.1199	25.275	25.2595
SPAC18B11.06	lcp5	U3 snoRNP-associated protein Lcp5 (predicted) [Source:PomBase;Acc:SPAC18B11.06]	18	18	18	22.4427	23.1602	18	21.5669	22.1458	21.6806
SPBC1271.03c	SPBC1271.03c	NLI interacting factor family phosphatase (predicted) [Source:PomBase;Acc:SPBC1271.03c]	18	18	18	20.6246	18	19.6268	NA	NA	NA
SPAC12G12.14c	pfs2	WD repeat protein Pfs2 [Source:PomBase;Acc:SPAC12G12.14c]	18	18	18	25.0031	24.6269	23.4117	25.5968	25.5057	26.8284
SPAC12G12.09	eti1	conserved fungal protein associated with stress granule [Source:PomBase;Acc:SPAC12G12.09]	18	18	18	24.7405	23.9415	24.6158	NA	NA	NA
SPAC12G12.07c	SPAC12G12.07c	conserved fungal protein [Source:PomBase;Acc:SPAC12G12.07c]	18	18	17.7435	31.2463	31.6375	30.6727	32.0581	32.6988	32.0006
SPCC663.09c	SPCC663.09c	short chain dehydrogenase (predicted) [Source:PomBase;Acc:SPCC663.09c]	24.0113	18.2975	21.2953	18	18	20.9741	NA	NA	NA
SPBC106.18	rpl2501	60S ribosomal protein L25 (predicted) [Source:PomBase;Acc:SPBC106.18]	18	18	18	NA	NA	NA	28.0846	28.9502	28.2647
SPCC417.07c	mto1	MT organizer Mto1 [Source:PomBase;Acc:SPCC417.07c]	18	18	18	20.4346	21.2363	19.8839	NA	NA	NA
SPCC1450.04	tef5	translation elongation factor EF-1 beta subunit, guanyl-nucleotide exchange factor (eEF1B) [Source:PomBase;Acc:SPCC1450.04]	18	18	18	26.2036	26.1732	25.0607	NA	NA	NA
SPCC1442.09	trp3	anthranilate synthase component I (predicted) [Source:PomBase;Acc:SPCC1442.09]	18	18	18	22.9189	23.5844	18	NA	NA	NA
SPCC1223.02	nmt1	4-amino-5-hydroxymethyl-2-methylpyrimidine phosphate synthase Nmt1 [Source:PomBase;Acc:SPCC1223.02]	18	18	18	18	23.3173	18	23.2646	25.8727	23.8195
SPCC1223.08c	dfr1	dihydrofolate reductase/ serine hydrolase family fusion protein Dfr1 [Source:PomBase;Acc:SPCC1223.08c]	18	18	18	27.1333	26.7071	25.7512	26.1242	26.1542	25.9671
SPCC297.05	SPCC297.05	diacylglycerol binding protein (predicted) [Source:PomBase;Acc:SPCC297.05]	18	18	18	21.6247	21.4493	22.5103	NA	NA	NA
SPAC2F7.11	nrd1	RNA-binding protein Nrd1 [Source:PomBase;Acc:SPAC2F7.11]	18	22.5394	23.6393	30.2661	30.4279	29.816	29.7497	29.8376	30.1564
SPAC2F7.14c	rrp4	exosome subunit Rrp4 [Source:PomBase;Acc:SPAC2F7.14c]	18	18	18	25.6347	25.1661	23.9808	21.8751	23.5134	23.0113
SPCC74.05	rpl2702	60S ribosomal protein L27 (predicted) [Source:PomBase;Acc:SPCC74.05]	18	18	18	21.9495	21.2747	22.3427	NA	NA	NA
SPCC18.03	SPCC18.03	shuttle craft like ubiquitin-protein ligase E3 (predicted) [Source:PomBase;Acc:SPCC18.03]	18	18	18	28.9723	29.8893	28.7447	29.4512	29.7763	29.9719
SPCC18.05c	SPCC18.05c	notchless-like protein (predicted) [Source:PomBase;Acc:SPCC18.05c]	18	18	18	25.4553	23.8707	21.1644	NA	NA	NA
SPAC13A11.02c	erg11	sterol 14-demethylase Erg11 (predicted) [Source:PomBase;Acc:SPAC13A11.02c]	18	18	18	18	23.2667	22.8041	NA	NA	NA
SPCC18.12c	utp23	rRNA processing protein Utp23 (predicted) [Source:PomBase;Acc:SPCC18.12c]	18	18	18	25.5612	25.7761	24.1441	24.5799	25.3709	25.4363
SPBC428.19c	utp15	U3 snoRNP protein Utp15 (predicted) [Source:PomBase;Acc:SPBC428.19c]	18	18	18	26.5995	25.2677	24.5215	23.0525	24.5719	25.4615
SPAC1D4.04	cct2	chaperonin-containing T-complex beta subunit Cct2 [Source:PomBase;Acc:SPAC1D4.04]	18	18	18	24.176	18	23.5085	NA	NA	NA
SPBC902.04	rmn1	RNA-binding protein [Source:PomBase;Acc:SPBC902.04]	18	18.0198	19.2023	31.7127	31.4571	30.5792	31.3856	31.5081	31.9333
SPBC1685.02c	rps1202	40S ribosomal protein S12 (predicted) [Source:PomBase;Acc:SPBC1685.02c]	18.1695	18	18	24.1412	24.6676	21.4203	NA	NA	NA
SPBC1685.10	rps27	40S ribosomal protein S27 (predicted) [Source:PomBase;Acc:SPBC1685.10]	18	18	18	27.5975	27.2001	26.6335	27.4451	28.8474	28.4737
SPCPB1C11.03	SPCPB1C11.03	cysteine transmembrane transporter (predicted) [Source:PomBase;Acc:SPCPB1C11.03]	18	18	18	21.8662	21.1903	21.0737	NA	NA	NA
SPAC22G7.10	iss1	mRNA cleavage and polyadenylation specificity factor complex subunit, Fip1 homolog (predicted) [Source:PomBase;Acc:SPAC22G7.10]	18	18	18	25.1938	24.0321	24.6155	25.2968	25.9062	24.7944
SPCC1620.01c	lsm2	U6 snRNP-associated protein core protein (predicted) [Source:PomBase;Acc:SPCC1620.01c]	18	18	18	23.3619	22.2332	21.52	24.5444	18	18
SPBC649.05	cut12	spindle pole body protein Cut12 [Source:PomBase;Acc:SPBC649.05]	18	18	18	24.975	22.3813	23.5014	21.3064	18	18
SPBC354.01	gtp1	GTP binding protein Gtp1, implicated in cytoplasmic translation (predicted) [Source:PomBase;Acc:SPBC354.01]	18	18	18	24.2113	23.4312	23.0105	24.2156	24.227	22.5928
SPAC4G8.13c	prz1	calcineurin responsive transcription factor Prz1 [Source:PomBase;Acc:SPAC4G8.13c]	18	18	18	22.2846	22.6156	22.1908	23.4013	23.5201	22.9723
SPAC16C9.04c	mot2	CCR4-Not complex ubiquitin-protein ligase E3 subunit Mot2 (predicted) [Source:PomBase;Acc:SPAC16C9.04c]	18	18	18	23.512	24.7261	22.865	24.3324	23.7932	24.199
SPBC947.02	apl2	AP-1 adaptor complex subunit beta subunit Apl2 [Source:PomBase;Acc:SPBC947.02]	18	18	18	18	18	19.9256	18	21.8619	18
SPBPJ4664.04	cop1	coatomer alpha subunit Cop1 (predicted) [Source:PomBase;Acc:SPBPJ4664.04]	18	18	18	21.9988	18	20.62	23.7628	24.3313	20.3682
SPBC119.02	ubc4	ubiquitin conjugating enzyme E2 Ubc4/UbcP1 [Source:PomBase;Acc:SPBC119.02]	18	18	18	23.4816	22.9243	21.178	24.402	24.7478	24.9559
SPBC119.13c	prp31	U4/U6 x U5 tri-snRNP complex subunit Prp31 [Source:PomBase;Acc:SPBC119.13c]	18	18	18	26.1654	25.7205	24.8198	25.1417	25.5247	25.0825
SPCP1E11.08	nsa2	ribosome biogenesis protein Nsa2 (predicted) [Source:PomBase;Acc:SPCP1E11.08]	18	18	18	26.4406	25.9458	25.7041	25.0709	25.4338	25.6231
SPCP1E11.11	puf6	pumilio family RNA-binding protein Puf6 (predicted) [Source:PomBase;Acc:SPCP1E11.11]	18	18	18	24.9754	25.2633	23.7847	26.07	26.3365	25.8731
SPAC521.05	rps802	40S ribosomal protein S8 (predicted) [Source:PomBase;Acc:SPAC521.05]	18	16.3184	18.7328	29.746	31.0964	28.463	30.5176	30.5541	30.1706
SPAC23G3.01	rpb2	RNA polymerase II complex subunit Rpb2 [Source:PomBase;Acc:SPAC23G3.01]	18	18	20.5306	27.3415	27.0345	26.71	28.3626	28.5334	29.512
SPAC23G3.02c	sib1	ferrichrome synthetase Sib1 [Source:PomBase;Acc:SPAC23G3.02c]	18	18	18	23.376	22.6728	20.6608	NA	NA	NA
SPBC530.08	SPBC530.08	membrane-tethered transcription factor (predicted) [Source:PomBase;Acc:SPBC530.08]	18	18	18	22.0627	22.4635	22.6988	18	20.923	29.7347
SPAC22H12.04c	rps102	40S ribosomal protein S3a (predicted) [Source:PomBase;Acc:SPAC22H12.04c]	18	14.945	16.1956	30.9498	31.5224	30.1822	30.7244	31.6224	30.7392
SPBC36.03c	mfs3	MFS family transmembrane transporter Mfs3 [Source:PomBase;Acc:SPBC36.03c]	18	18	18	18	21.9105	21.72	NA	NA	NA
SPAC1687.06c	rpl44	60S ribosomal protein L28/L44 (predicted) [Source:PomBase;Acc:SPAC1687.06c]	18	18	18	24.646	24.2476	20.9059	29.4734	29.6771	28.052
SPAC1687.22c	puf3	pumilio family RNA-binding protein Puf3 (predicted) [Source:PomBase;Acc:SPAC1687.22c]	18	18.0784	18.9057	28.5168	29.1426	28.5997	28.7535	28.8671	29.9204
SPAC222.06	mak16	nuclear HMG-like acidic protein Mak16 (predicted) [Source:PomBase;Acc:SPAC222.06]	18	18	18	22.7939	21.2718	19.8387	NA	NA	NA
SPAC222.09	seb1	RNA-binding protein Seb1 [Source:PomBase;Acc:SPAC222.09]	18	16.5787	18.9374	30.3638	30.5717	29.086	30.5045	31.0002	31.3354
SPAC222.18	SPAC222.18	Srp1 family splicing factor (predicted) [Source:PomBase;Acc:SPAC222.18]	18	18	18	25.7351	24.3699	20.7162	26.1447	26.2213	26.1655
SPAC139.01c	ath2	Ath1 complex protein Ath2 nuclease, XP-G family (predicted) [Source:PomBase;Acc:SPAC139.01c]	23.7049	20.2206	18	24.6767	26.6315	25.6952	25.4387	25.5088	25.6624
SPBC646.09c	int6	eIF3e subunit Int6 [Source:PomBase;Acc:SPBC646.09c]	18	18.6901	19.2516	27.8227	29.0864	26.7872	28.0363	26.6417	26.3827
SPBC646.10c	nop56	U3 snoRNP protein Nop56 (predicted) [Source:PomBase;Acc:SPBC646.10c]	18	18	18	30.1359	30.4714	29.9539	25.6198	27.1703	25.9493
SPBP35G2.08c	air1	zinc knuckle TRAMP complex subunit Air1 [Source:PomBase;Acc:SPBP35G2.08c]	18	18	18	27.5239	28.0151	25.9888	28.1969	29.016	29.205
SPBC146.13c	myo1	myosin type I [Source:PomBase;Acc:SPBC146.13c]	18	18	18	NA	NA	NA	20.4316	20.7478	18
SPAC1565.05	utp8	t-UTP complex subunit Utp8 (predicted) [Source:PomBase;Acc:SPAC1565.05]	18	18	18	27.9336	28.0488	26.1258	26.293	27.1613	26.2597
SPAC1565.08	cdc48	AAA family ATPase involved in ubiquitin-mediated protein degradation Cdc48 [Source:PomBase;Acc:SPAC1565.08]	20.7883	18	18	21.8509	22.122	20.7741	NA	NA	NA
SPBC1734.11	mas5	DNAJ domain protein Mas5 (predicted) [Source:PomBase;Acc:SPBC1734.11]	18	18	18	24.1678	23.988	22.6223	NA	NA	NA
SPAC6F12.02	rst2	transcription factor Rst2 [Source:PomBase;Acc:SPAC6F12.02]	18	18	18	22.9978	24.9605	23.5777	18	23.4029	23.7407
SPAC6F12.17	rna14	mRNA cleavage and polyadenylation specificity factor complex subunit Rna14 (predicted) [Source:PomBase;Acc:SPAC6F12.17]	18	18	18	24.403	24.759	23.0666	23.9581	24.3111	25.1418
SPBC1709.15c	cft2	cleavage factor two Cft2/polyadenylation factor CPSF-73 (predicted) [Source:PomBase;Acc:SPBC1709.15c]	18	18	18	23.3337	23.5031	23.7321	23.3675	23.8001	18
SPBC409.07c	wis1	MAP kinase kinase Wis1 [Source:PomBase;Acc:SPBC409.07c]	18	18	18	21.2929	18	18	NA	NA	NA
SPAC9.03c	brr2	U5 snRNP complex subunit Brr2 [Source:PomBase;Acc:SPAC9.03c]	18	18	18	NA	NA	NA	18	21.6409	18
SPBC409.15	tsr2	rRNA processing protein Tsr2 (predicted) [Source:PomBase;Acc:SPBC409.15]	18	18	18	23.4847	24.994	22.7158	25.3028	26.4661	25.9699
SPAC9.09	met26	homocysteine methyltransferase Met26 [Source:PomBase;Acc:SPAC9.09]	18	18	18	29.7175	30.086	29.0898	29.6108	29.8547	30.3193
SPAC9.13c	cwf16	splicing factor Cwf16 [Source:PomBase;Acc:SPAC9.13c]	18	18	18	22.9856	21.8472	21.2624	20.7388	22.9387	18
SPAC5D6.13	vps74	Golgi phosphoprotein 3 family Vps74 (predicted) [Source:PomBase;Acc:SPAC5D6.13]	18	18	18	21.024	20.9198	18	NA	NA	NA
SPAC57A7.12	ssz1	heat shock protein Ssz1 (predicted) [Source:PomBase;Acc:SPAC57A7.12]	18	18	18	18	21.2059	18	NA	NA	NA
SPBC651.09c	prf1	RNA polymerase II associated Paf1 complex (predicted) [Source:PomBase;Acc:SPBC651.09c]	18	18	18	NA	NA	NA	23.8951	23.3969	23.0976
SPBC651.11c	apm3	AP-3 adaptor complex subunit Apm3 (predicted) [Source:PomBase;Acc:SPBC651.11c]	18	18	18	21.2202	20.4832	21.578	21.1056	21.3865	22.1929
SPBC3D6.15	rps2501	40S ribosomal protein S25 (predicted) [Source:PomBase;Acc:SPBC3D6.15]	18	18	18	NA	NA	NA	24.4723	25.2031	24.3801
SPAC57A7.04c	pabp	mRNA export shuttling protein [Source:PomBase;Acc:SPAC57A7.04c]	22.2078	25.1407	27.1565	36.7151	36.7051	35.5154	36.8577	37.3233	36.9767
SPBC27B12.11c	pho7	transcription factor Pho7 [Source:PomBase;Acc:SPBC27B12.11c]	18	18	18	22.3618	22.6428	21.2821	21.41	18	24.2495
SPBC27B12.12c	SPBC27B12.12c	CorA family magnesium ion transmembrane transporter (predicted) [Source:PomBase;Acc:SPBC27B12.12c]	18	18	18	28.1999	27.4028	27.7339	26.4938	26.99	26.9728
SPBC8D2.18c	SPBC8D2.18c	adenosylhomocysteinase (predicted) [Source:PomBase;Acc:SPBC8D2.18c]	18	18	18	21.0572	21.5266	22.5329	21.5955	24.204	23.3996
SPBC17A3.04c	rar1	cytoplasmic methionine-tRNA ligase Mrs1 (predicted) [Source:PomBase;Acc:SPBC17A3.04c]	18	18.2054	20.2929	29.6676	30.0541	28.7238	28.714	28.6809	29.0734
SPBC32H8.10	cdk9	P-TEFb-associated cyclin-dependent protein kinase Cdk9 [Source:PomBase;Acc:SPBC32H8.10]	18	18	18	28.152	28.917	26.4638	28.3254	28.5034	28.6565
SPAC664.05	rpl13	60S ribosomal protein L13 (predicted) [Source:PomBase;Acc:SPAC664.05]	18	18	18	28.8575	27.7882	27.8543	30.6168	30.7374	31.1161
SPBC29B5.03c	rpl26	60S ribosomal protein L26 (predicted) [Source:PomBase;Acc:SPBC29B5.03c]	18	18	18	26.867	27.0723	26.2279	28.543	29.8068	28.3289
SPAC17A5.02c	dbr1	RNA lariat debranching enzyme Dbr1 [Source:PomBase;Acc:SPAC17A5.02c]	18	18	18	25.4825	25.3414	24.0066	22.8427	18	22.5662
SPBC21B10.04c	nrf1	GTPase regulator Nrf1 [Source:PomBase;Acc:SPBC21B10.04c]	18	18	18	21.7716	22.9869	18	NA	NA	NA
SPBC2F12.04	rpl1701	60S ribosomal protein L17 [Source:PomBase;Acc:SPBC2F12.04]	18	18	18	24.9481	25.659	23.9802	NA	NA	NA
SPAC1002.09c	dld1	dihydrolipoamide dehydrogenase Dld1 [Source:PomBase;Acc:SPAC1002.09c]	18	18	18	22.1894	23.3454	25.1859	NA	NA	NA
SPBC11G11.03	mrt4	mRNA turnover and ribosome assembly protein Mrt4 (predicted) [Source:PomBase;Acc:SPBC11G11.03]	18	18	18	27.8051	28.6399	25.0648	26.9179	27.3265	27.8596
SPBC18H10.11c	ppr2	mitochondrial PPR repeat protein Ppr2 [Source:PomBase;Acc:SPBC18H10.11c]	18	18	18	22.1513	22.7984	18	24.0721	23.1989	24.1832
SPBC18H10.12c	rpl701	60S ribosomal protein L7 [Source:PomBase;Acc:SPBC18H10.12c]	18	18	18	28.5493	28.1799	27.1961	29.66	30.333	30.0786
SPBC18H10.13	rps1402	40S ribosomal protein S14 (predicted) [Source:PomBase;Acc:SPBC18H10.13]	18	18	18	NA	NA	NA	30.7856	31.8422	31.6455
SPBC18H10.14	rps1601	40S ribosomal protein S16 (predicted) [Source:PomBase;Acc:SPBC18H10.14]	18	18	18	NA	NA	NA	27.9827	28.2037	28.4411
SPBC3H7.05c	SPBC3H7.05c	mitochondrial Membrane Bound O-Acyl Transferase (MBOAT) family [Source:PomBase;Acc:SPBC3H7.05c]	18	18	18	22.1319	23.3889	23.2726	NA	NA	NA
SPAPB1A10.09	ase1	antiparallel microtubule cross-linking factor Ase1 [Source:PomBase;Acc:SPAPB1A10.09]	18	18	18	23.3661	23.3237	18	23.5321	24.3336	24.7217
SPAC140.02	gar2	nucleolar protein required for rRNA processing [Source:PomBase;Acc:SPAC140.02]	18	18	18	29.9683	30.0048	28.965	29.0036	29.2171	29.0203
SPAC3H1.09c	avt3	vacuolar amino acid transmembrane transporter Avt3 [Source:PomBase;Acc:SPAC3H1.09c]	18	18	18	22.6754	23.9679	22.8289	NA	NA	NA
SPAC3H1.11	hsr1	transcription factor Hsr1 [Source:PomBase;Acc:SPAC3H1.11]	18	18	18	24.5017	23.6118	24.5165	NA	NA	NA
SPAC9G1.12	cpd1	tRNA (m1A) methyltransferase complex catalytic subunit Cpd1 [Source:PomBase;Acc:SPAC9G1.12]	18	18	18	22.6473	22.7651	20.3646	22.135	21.2007	18
SPBC16E9.12c	pab2	poly(A) binding protein Pab2 [Source:PomBase;Acc:SPBC16E9.12c]	18	19.9802	24.1345	31.3537	32.4333	30.3545	30.5461	31.1794	30.7615
SPAC17H9.04c	nrp1	RNA-binding protein [Source:PomBase;Acc:SPAC17H9.04c]	17.1613	20.3738	21.5705	30.6468	30.3122	29.5243	28.0903	28.7516	29.2996
SPAC17H9.05	ebp2	rRNA processing protein Ebp2 (predicted) [Source:PomBase;Acc:SPAC17H9.05]	18	18	18	26.4144	26.644	25.759	25.2467	24.8846	23.527
SPBC1A4.03c	top2	DNA topoisomerase II [Source:PomBase;Acc:SPBC1A4.03c]	18	18	18	26.8251	26.8782	27.1082	NA	NA	NA
SPAC3C7.04	SPAC3C7.04	transcription factor (predicted) [Source:PomBase;Acc:SPAC3C7.04]	18	18	18	22.9006	22.093	22.0095	18	21.4895	18
SPAC3C7.05c	mug191	alpha-1,6- mannanase (predicted) [Source:PomBase;Acc:SPAC3C7.05c]	18	18	18	21.5265	21.0653	18	NA	NA	NA
SPAC3C7.14c	obr1	ubiquitinated histone-like protein Uhp1 [Source:PomBase;Acc:SPAC3C7.14c]	18	18	18	22.8852	18	23.3224	NA	NA	NA
SPBC23G7.07c	cms1	U3-containing 90S preribosome complex subunit Cms1 (predicted) [Source:PomBase;Acc:SPBC23G7.07c]	18	18	18	25.1077	27.4851	25.7993	26.6994	26.4414	26.7273
SPBC17G9.07	rps2402	40S ribosomal protein S24 (predicted) [Source:PomBase;Acc:SPBC17G9.07]	18	18	18.101	27.4414	27.868	27.326	27.8429	29.1768	28.8798
SPAC20H4.01	utp5	U3 snoRNP-associated protein Utp5 (predicted) [Source:PomBase;Acc:SPAC20H4.01]	18	18	18	20.5217	18	18	22.8562	21.5292	18
SPBC17G9.10	rpl1102	60S ribosomal protein L11 (predicted) [Source:PomBase;Acc:SPBC17G9.10]	18	18	18	28.155	27.9071	27.2199	NA	NA	NA
SPBC14C8.06	arc1	ARP2/3 actin-organizing complex subunit Sop2 [Source:PomBase;Acc:SPBC14C8.06]	18	18	18	25.0402	24.6292	22.4394	24.3076	25.2271	25.8758
SPBC14C8.14c	pol5	DNA polymerase phi [Source:PomBase;Acc:SPBC14C8.14c]	18	18	18	22.9568	23.6111	21.3671	23.2745	22.618	21.8836
SPBC16H5.12c	SPBC16H5.12c	conserved fungal protein [Source:PomBase;Acc:SPBC16H5.12c]	18	23.5898	25.726	33.3189	33.6914	32.803	33.5338	33.6442	34.0103
SPBC16H5.08c	SPBC16H5.08c	ribosome biogenesis ATPase, Arb family ABCF2-like (predicted) [Source:PomBase;Acc:SPBC16H5.08c]	18	18	18	27.1346	27.4122	26.114	27.1363	27.7482	28.2229
SPBC12D12.04c	pck2	protein kinase C (PKC)-like Pck2 [Source:PomBase;Acc:SPBC12D12.04c]	18	18	18	NA	NA	NA	18	23.4473	18
SPAC18G6.07c	mra1	rRNA (pseudouridine) methyltransferase Mra1 [Source:PomBase;Acc:SPAC18G6.07c]	18	18	18	27.5914	28.8313	27.0106	28.5311	28.4604	29.0219
SPAC18G6.09c	SPAC18G6.09c	Schizosaccharomyces specific protein [Source:PomBase;Acc:SPAC18G6.09c]	18	18	18	23.414	24.3166	21.9399	NA	NA	NA
SPBC24C6.02	SPBC24C6.02	ATP-dependent RNA helicase Spb4 (predicted) [Source:PomBase;Acc:SPBC24C6.02]	18	18	18	21.3225	22.8312	22.1781	23.7191	24.4616	24.2046
SPBC24C6.04	SPBC24C6.04	delta-1-pyrroline-5-carboxylate dehydrogenase (predicted) [Source:PomBase;Acc:SPBC24C6.04]	18	18	18	23.9325	21.0729	23.4512	NA	NA	NA
SPAC13G7.12c	eki1	choline/ethanolamine kinase Eki1 (predicted) [Source:PomBase;Acc:SPAC13G7.12c]	18	18	18	NA	NA	NA	21.4691	24.0283	24.3208
SPAC22H10.12c	gdi1	GDP dissociation inhibitor Gdi1 (predicted) [Source:PomBase;Acc:SPAC22H10.12c]	18	18	18	23.0683	25.0343	23.0645	18	21.7598	18
SPAC6B12.19	rsa3	ribosome assembly protein Rsa3 (predicted) [Source:PomBase;Acc:SPAC6B12.19]	18	18	18	NA	NA	NA	24.0125	24.3203	18
SPAC23H3.02c	ini1	RING finger-like protein Ini1 [Source:PomBase;Acc:SPAC23H3.02c]	18	18	18	21.3734	22.3875	20.4742	25.2882	25.4419	25.7565
SPBC365.11	SPBC365.11	GRIP domain protein (predicted) [Source:PomBase;Acc:SPBC365.11]	18	18	18	30.6802	29.9874	28.4124	29.2126	29.7147	29.1592
SPBC365.12c	ish1	LEA domain protein [Source:PomBase;Acc:SPBC365.12c]	18	18	18	18	18	21.3107	NA	NA	NA
SPBC29A10.12	SPBC29A10.12	DUF1014 family protein, HMG-box clan member [Source:PomBase;Acc:SPBC29A10.12]	18	18	18	26.2262	25.6502	25.6509	24.9193	26.7738	26.5605
SPAC823.04	rrp36	rRNA processing protein Rrp36 (predicted) [Source:PomBase;Acc:SPAC823.04]	18	18	18	24.5598	25.1075	24.1398	21.965	22.759	22.8314
SPBC2G5.01	SPBC2G5.01	ER protein involved in ER-nucleus signaling (predicted) [Source:PomBase;Acc:SPBC2G5.01]	18	18	18	NA	NA	NA	20.0674	22.8039	23.494
SPBC2G5.05	SPBC2G5.05	transketolase (predicted) [Source:PomBase;Acc:SPBC2G5.05]	18	18	18	23.9047	25.0423	24.3668	24.6944	25.4198	26.6615
SPBC25B2.07c	mmb1	mitochondrial microtubule binder Mmb1 [Source:PomBase;Acc:SPBC25B2.07c]	18	18	18	21.6792	21.3742	20.4521	NA	NA	NA
SPBC4F6.14	nop4	RNA-binding protein Nop4 (predicted) [Source:PomBase;Acc:SPBC4F6.14]	18	18	18	25.0013	26.4644	22.8513	26.2112	26.4614	26.2116
SPAC1805.13	rpl14	60S ribosomal protein L14 (predicted) [Source:PomBase;Acc:SPAC1805.13]	18	18	18	25.9033	25.2692	24.4429	26.1878	27.8572	26.8043
SPAC1B2.03c	SPAC1B2.03c	GNS1/SUR4 family protein (predicted) [Source:PomBase;Acc:SPAC1B2.03c]	18	18	18.1978	27.0859	27.9432	27.7998	21.8808	18	18
SPAC3F10.16c	SPAC3F10.16c	GTP binding protein, HSR1-related (predicted) [Source:PomBase;Acc:SPAC3F10.16c]	21.6976	18	18	28.1061	27.7515	26.9223	26.8152	26.7539	27.0807
SPAC8F11.04	SPAC8F11.04	U3 snoRNP-associated protein Cic1/Utp30 family (predicted) [Source:PomBase;Acc:SPAC8F11.04]	18	18	18	25.1472	25.2157	24.9568	NA	NA	NA
SPBC32F12.11	tdh1	glyceraldehyde-3-phosphate dehydrogenase Tdh1 [Source:PomBase;Acc:SPBC32F12.11]	18	18	19.9915	29.8995	29.3611	29.3971	27.9956	28.6467	28.3371
SPBP19A11.01	gcv3	glycine decarboxylase complex subunit H (predicted) [Source:PomBase;Acc:SPBP19A11.01]	22.9264	18	18	26.3581	24.5838	18	NA	NA	NA
SPAPB24D3.04c	mag1	DNA-3-methyladenine glycosylase Mag1 [Source:PomBase;Acc:SPAPB24D3.04c]	18	18	18	23.9094	24.5276	23.9876	21.9719	24.2595	18
SPAC31G5.21	SPAC31G5.21	human FAM32A homolog [Source:PomBase;Acc:SPAC31G5.21]	18	18	18	NA	NA	NA	22.5428	18	22.9033
SPAC31G5.17c	rps1001	40S ribosomal protein S10 (predicted) [Source:PomBase;Acc:SPAC31G5.17c]	18	18.4976	20.3327	29.3395	30.1569	28.3483	33.5148	33.9514	33.7519
SPBC1703.07	SPBC1703.07	ATP citrate synthase subunit 1 (predicted) [Source:PomBase;Acc:SPBC1703.07]	18	21.7702	22.5668	24.3562	24.6613	24.5512	22.9934	22.9386	22.9211
SPAC24C9.12c	shm1	serine hydroxymethyltransferase Shm1 (predicted) [Source:PomBase;Acc:SPAC24C9.12c]	20.1453	18	17.8751	28.382	28.7138	27.3375	28.6988	28.6639	28.8627
SPBC2A9.10	SPBC2A9.10	Bin3 family, 7SK RNA methyltransferase (predicted) [Source:PomBase;Acc:SPBC2A9.10]	18	18	18	23.8917	23.5203	21.1569	NA	NA	NA
SPAC3G9.09c	tif211	translation initiation factor eIF2 alpha subunit [Source:PomBase;Acc:SPAC3G9.09c]	18	17.6164	19.2776	30.2402	30.6735	29.6402	28.7502	29.1612	30.1285
SPBC2D10.19c	alb1	pre-60S shuttling factor Alb1 (predicted) [Source:PomBase;Acc:SPBC2D10.19c]	18	18	18	NA	NA	NA	23.5177	24.1292	24.5333
SPBC15D4.02	gsf1	transcription factor, zf-fungal binuclear cluster type Gsf1 [Source:PomBase;Acc:SPBC15D4.02]	18	18	18	21.0554	21.2964	21.289	NA	NA	NA
SPBC1778.06c	fim1	fimbrin [Source:PomBase;Acc:SPBC1778.06c]	18	18	18	23.2744	23.6178	22.4315	22.3524	22.7182	22.9579
SPBC4C3.07	eif6	translation initiation factor eIF3f [Source:PomBase;Acc:SPBC4C3.07]	18	18	18	20.4024	21.8848	20.1756	23.1856	23.0925	22.534
SPAC26A3.06	bud23	rRNA (guanine) methyltransferase Bud23 (predicted) [Source:PomBase;Acc:SPAC26A3.06]	18	18	18	25.0392	24.3251	23.9345	23.4493	24.4406	24.5859
SPAC26A3.08	smb1	Sm snRNP core protein Smb1 [Source:PomBase;Acc:SPAC26A3.08]	18	16.4192	16.6882	29.4431	28.7745	28.4157	26.7567	27.7389	26.83
SPBC776.01	rpl29	60S ribosomal protein L29 [Source:PomBase;Acc:SPBC776.01]	18	18	18	NA	NA	NA	23.3127	25.0634	21.9285
SPAC959.07	rps403	40S ribosomal protein S4 (predicted) [Source:PomBase;Acc:SPAC959.07]	18	18	18	24.0015	23.5694	23.6835	NA	NA	NA
SPBC19F8.08	rps401	40S ribosomal protein S4 (predicted) [Source:PomBase;Acc:SPBC19F8.08]	18	18	18	25.5235	26.0712	24.9207	NA	NA	NA
SPBC25H2.16c	gga22	Golgi localized Arf binding gamma-adaptin ortholog Gga22 [Source:PomBase;Acc:SPBC25H2.16c]	18	18	18	26.4902	26.0502	26.1078	25.18	25.3057	25.4373
SPBC25H2.07	tif11	translation initiation factor eIF1A [Source:PomBase;Acc:SPBC25H2.07]	18	17.5357	19.3037	28.7787	28.8469	27.8551	27.9299	28.8772	28.5545
SPBC20F10.01	gar1	snoRNP pseudouridylase box H/ACA snoRNP complex protein Gar1 [Source:PomBase;Acc:SPBC20F10.01]	18	18	18	27.6798	27.8951	26.8689	25.3925	24.0698	25.6761
SPAC328.03	tps1	alpha,alpha-trehalose-phosphate synthase [UDP-forming] [Source:PomBase;Acc:SPAC328.03]	18	18	18	20.3974	18	18	18	18	21.5194
SPAC328.05	SPAC328.05	RNA-binding protein involved in export of mRNAs (predicted) [Source:PomBase;Acc:SPAC328.05]	22.6507	18.8494	20.8168	27.7466	27.7749	26.8947	28.0387	29.0804	29.0266
SPAC328.10c	rps502	40S ribosomal protein S5 (predicted) [Source:PomBase;Acc:SPAC328.10c]	18	19.1788	19.9023	31.9138	32.3427	30.8818	31.8058	31.7743	32.3596
SPAC16E8.10c	rsm7	mitochondrial ribosomal protein subunit S7, Rsm7(predicted) [Source:PomBase;Acc:SPAC16E8.10c]	18	18	18	18	18	19.8672	18	27.9278	18
SPBC17D1.06	dbp3	ATP-dependent RNA helicase Dbp3 (predicted) [Source:PomBase;Acc:SPBC17D1.06]	18	18	18	21.8945	21.9338	18	22.9503	22.1257	21.5948
SPAC17A2.05	osm1	fumarate reductase Osm1 (predicted) [Source:PomBase;Acc:SPAC17A2.05]	18	18	18	21.0358	21.081	19.7109	NA	NA	NA
SPAC17A2.09c	csx1	RNA-binding protein Csx1 [Source:PomBase;Acc:SPAC17A2.09c]	18	18.5334	19.5886	30.4529	31.2422	30.3268	29.8959	31.1043	30.5413
SPBC11C11.08	srp1	SR family protein, human SRFS2 ortholog Srp1 [Source:PomBase;Acc:SPBC11C11.08]	18	21.9585	22.5934	30.9943	31.464	30.5266	31.2194	31.9368	32.8729
SPAC17G6.06	rps2401	40S ribosomal protein S24 (predicted) [Source:PomBase;Acc:SPAC17G6.06]	18	18	18	26.5195	27.5283	26.6865	25.1306	25.5151	25.8107
SPAC17G6.14c	uap56	TREX complex subunit, ATP-dependent RNA helicase Uap56 [Source:PomBase;Acc:SPAC17G6.14c]	18	17.3778	18.4856	31.2877	30.3637	29.3961	30.0127	30.3977	30.8365
SPAC17G6.17	pof8	F-box protein Pof8 [Source:PomBase;Acc:SPAC17G6.17]	18	18	18	20.9922	21.2047	20.1388	NA	NA	NA
SPBC2G2.12	hrs1	mitochondrial and cytoplasmic histidine-tRNA ligase Hrs1 (predicted) [Source:PomBase;Acc:SPBC2G2.12]	18	18	18	28.3022	28.5095	27.0361	27.3645	27.83	27.9362
SPAC1F12.10c	SPAC1F12.10c	NADPH-hemoprotein reductase (predicted) [Source:PomBase;Acc:SPAC1F12.10c]	18	18	18	18	21.5772	22.1569	23.2902	18	18
SPBC1718.03	ker1	DNA-directed RNA polymerase I complex subunit Ker1 [Source:PomBase;Acc:SPBC1718.03]	18	18	18	21.3934	18	18	NA	NA	NA
SPAC4H3.10c	pyk1	pyruvate kinase [Source:PomBase;Acc:SPAC4H3.10c]	18	18	18	28.0951	28.7008	27.7735	27.1022	28.0657	28.1361
SPBC1718.07c	zfs1	CCCH tandem zinc finger protein, human Tristetraprolin homolog Zfs1, involved in mRNA catabolism [Source:PomBase;Acc:SPBC1718.07c]	18	18	18	26.3219	27.0327	24.8853	25.7109	26.3921	26.1886
SPBC1105.01	SPBC1105.01	rRNA processing protein Rrp12-like (predicted) [Source:PomBase;Acc:SPBC1105.01]	18	18	18	22.2734	23.3713	20.9385	NA	NA	NA
SPAC1071.02	mms19	Dos2 silencing complex subunit Mms19 [Source:PomBase;Acc:SPAC1071.02]	18	18	18	25.2753	24.629	24.4443	NA	NA	NA
SPBC887.03c	noc3	Noc2p-Noc3p complex subunit Noc3 [Source:PomBase;Acc:SPBC887.03c]	18	18	18	NA	NA	NA	21.1823	21.8739	21.6854
SPBC887.15c	sur2	sphingosine hydroxylase Sur2 [Source:PomBase;Acc:SPBC887.15c]	18	18	18	18	18	22.6207	NA	NA	NA
SPAC2F3.17c	lsm6	U6 snRNP-associated protein Lsm6 (predicted) [Source:PomBase;Acc:SPAC2F3.17c]	18	18	18	NA	NA	NA	22.7127	18	22.8326
SPBP8B7.03c	rpl402	60S ribosomal protein L4 (predicted) [Source:PomBase;Acc:SPBP8B7.03c]	18.3639	21.2838	22.1094	33.2311	32.8287	31.9847	32.3828	32.8386	32.8553
SPAC2F3.14c	saf2	splicing associated factor Saf2 [Source:PomBase;Acc:SPAC2F3.14c]	18	18	18	25.0214	25.1031	24.7832	NA	NA	NA
SPAC11G7.02	pub1	HECT-type ubiquitin-protein ligase E3 Pub1 [Source:PomBase;Acc:SPAC11G7.02]	18	18	18	18	18	19.4537	18	21.909	18
SPAC11G7.03	idh1	isocitrate dehydrogenase (NAD+) subunit 1 Idh1 [Source:PomBase;Acc:SPAC11G7.03]	18	18	18	25.1105	24.9408	25.3132	NA	NA	NA
SPBP8B7.21	ubp3	ubiquitin C-terminal hydrolase Ubp3 [Source:PomBase;Acc:SPBP8B7.21]	18	18	18	24.3537	24.3017	23.6008	23.8032	22.2024	24.7777
SPBC19F5.02c	utp4	U3 snoRNP protein Utp4 (predicted) [Source:PomBase;Acc:SPBC19F5.02c]	18	18	18.3442	28.058	27.6993	26.8253	26.3077	26.1356	26.8657
SPBC13G1.14c	SPBC13G1.14c	RNA-binding protein (predicted) [Source:PomBase;Acc:SPBC13G1.14c]	18	18	18	26.9705	27.2818	25.7718	26.9133	27.4783	27.6228
SPBC13G1.10c	mug81	ATP-dependent RNA helicase Slh1, human ASCC3 ortholog (predicted) [Source:PomBase;Acc:SPBC13G1.10c]	18	18	18	20.9214	24.2994	24.7189	24.7824	24.636	25.3978
SPBC31F10.04c	srb4	mediator complex subunit Med17 [Source:PomBase;Acc:SPBC31F10.04c]	18	18	18	18	18	20.7351	NA	NA	NA
SPAC23A1.11	rpl1602	60S ribosomal protein L13/L16 (predicted) [Source:PomBase;Acc:SPAC23A1.11]	18	18	18	28.7247	28.8562	27.8846	23.7137	24.8072	25.0901
SPAC26H5.10c	tif51	translation elongation factor eIF5A (predicted) [Source:PomBase;Acc:SPAC26H5.10c]	19.0818	17.9032	20.3381	29.7002	30.1147	29.1727	26.6823	28.4243	26.919
SPAC25B8.03	psd2	phosphatidylserine decarboxylase Psd2 [Source:PomBase;Acc:SPAC25B8.03]	18	18	18	21.2059	23.9987	18	22.0642	22.2311	22.244
SPAC683.02c	SPAC683.02c	zf-CCHC type zinc finger protein (predicted) [Source:PomBase;Acc:SPAC683.02c]	18	18	18	23.79	24.3866	21.823	25.5427	25.6255	25.888
SPAC694.04c	SPAC694.04c	conserved eukaryotic protein [Source:PomBase;Acc:SPAC694.04c]	18	18	18	23.8083	24.3342	22.0695	20.5107	22.5177	21.5988
SPBC23E6.05	arx1	ribosomal export complex protein Arx1, peptidase family (predicted) [Source:PomBase;Acc:SPBC23E6.05]	18	18	18	24.5731	24.6423	22.1825	22.9743	24.2292	23.9426
SPBC1604.09c	rex4	exoribonuclease Rex4 (predicted) [Source:PomBase;Acc:SPBC1604.09c]	18	18	18	23.7904	23.5971	23.0533	22.2901	22.0385	21.8802
SPAC1F7.12	yak3	aldose reductase ARK13 family YakC [Source:PomBase;Acc:SPAC1F7.12]	18	18	18	25.3857	24.7867	24.1578	23.9083	24.636	23.1958
SPAC21E11.03c	pcr1	transcription factor Pcr1 [Source:PomBase;Acc:SPAC21E11.03c]	18	18	18	20.6594	18	19.3405	NA	NA	NA
SPBC1604.08c	imp1	importin alpha [Source:PomBase;Acc:SPBC1604.08c]	18	18	18	24.3187	23.5818	22.0968	23.6001	22.8676	23.9863
SPAC2C4.03c	smd2	Sm snRNP core protein Smd2 [Source:PomBase;Acc:SPAC2C4.03c]	18	18	17.5593	29.8314	29.0589	28.5981	27.8011	28.825	28.8552
SPBC1604.05	pgi1	glucose-6-phosphate isomerase (predicted) [Source:PomBase;Acc:SPBC1604.05]	18	18	18	NA	NA	NA	18	22.7614	22.5201
SPAC2C4.06c	SPAC2C4.06c	tRNA (cytosine-5-)-methyltransferase (predicted) [Source:PomBase;Acc:SPAC2C4.06c]	18	18	18	18	22.1677	20.0261	22.079	21.6569	22.8101
SPAC2C4.12c	tpt1	tRNA 2'-phosphotransferase Tpt1 (predicted) [Source:PomBase;Acc:SPAC2C4.12c]	18	18	18	18	23.775	22.2706	NA	NA	NA
SPBC26H8.08c	grn1	GTPase Grn1 [Source:PomBase;Acc:SPBC26H8.08c]	18	18	18	24.9953	26.0636	24.3962	25.2047	25.8223	24.3697
SPAC2C4.16c	rps801	40S ribosomal protein S8 (predicted) [Source:PomBase;Acc:SPAC2C4.16c]	18	18	18	NA	NA	NA	22.8756	18	18
SPBC26H8.10	dis3	3'-5' exoribonuclease subunit Dis3 [Source:PomBase;Acc:SPBC26H8.10]	18	18	18	20.4232	21.0674	21.0505	22.9008	24.1234	23.6371
SPAC25G10.01	SPAC25G10.01	RNA-binding protein involved in histone acetylation [Source:PomBase;Acc:SPAC25G10.01]	19.7263	20.4419	22.1894	31.8957	31.9059	30.9801	32.7442	33.2643	33.489
SPBC26H8.11c	SPBC26H8.11c	thioesterase superfamily protein [Source:PomBase;Acc:SPBC26H8.11c]	18	18	18	22.7995	23.1646	18	NA	NA	NA
SPBC3B9.01	fes1	Hsp70 nucleotide exchange factor Fes1 (predicted) [Source:PomBase;Acc:SPBC3B9.01]	18	18	18	18	18	19.6473	NA	NA	NA
SPAC25G10.08	SPAC25G10.08	translation initiation factor eIF3b (p84) [Source:PomBase;Acc:SPAC25G10.08]	18	18	18	28.9397	29.1715	27.766	28.4635	29.607	29.5634
SPAC27F1.09c	prp10	U2 snRNP-associated protein Sap155 [Source:PomBase;Acc:SPAC27F1.09c]	18	18	18	27.9956	28.1319	26.752	27.0759	27.5204	27.5609
SPBC215.05	gpd1	glycerol-3-phosphate dehydrogenase Gpd1 [Source:PomBase;Acc:SPBC215.05]	18	18	18	27.2197	26.6659	26.8528	25.0587	26.7898	25.9568
SPAC16.02c	srp2	mRNA export factor Srp2 [Source:PomBase;Acc:SPAC16.02c]	20.0177	23.2982	26.3713	35.1026	35.1363	34.163	35.5793	35.948	35.6419
SPAC9E9.06c	SPAC9E9.06c	threonine synthase (predicted) [Source:PomBase;Acc:SPAC9E9.06c]	18	18	18	18	22.3471	18	NA	NA	NA
SPAC27D7.02c	SPAC27D7.02c	GRIP domain protein (predicted) [Source:PomBase;Acc:SPAC27D7.02c]	22.2173	18	18	29.9017	29.2855	28.5106	27.4805	27.711	27.5483
SPBC14F5.04c	pgk1	phosphoglycerate kinase Pgk1 (predicted) [Source:PomBase;Acc:SPBC14F5.04c]	18	18.2719	19.873	30.2745	31.0369	29.8792	28.9239	29.3432	29.1345
SPAC637.07	moe1	translation initiation factor eIF3d Moe1 [Source:PomBase;Acc:SPAC637.07]	18	18.8158	21.1337	30.163	30.4429	29.3273	30.9131	31.1205	30.8322
SPAC637.09	SPAC637.09	ribonuclease H70 (predicted) [Source:PomBase;Acc:SPAC637.09]	18	18	18	25.9454	25.5587	24.7405	23.8411	24.2706	18
SPAC12B10.03	bun62	WD repeat protein, human WDR20 family, Bun62 [Source:PomBase;Acc:SPAC12B10.03]	18	18	18	21.254	21.7996	20.5962	NA	NA	NA
SPBC342.02	qrs1	cytoplasmic glutaminyl-tRNA ligase Qrs1 (predicted) [Source:PomBase;Acc:SPBC342.02]	18	18	18	28.1008	28.6668	27.4618	28.0066	28.2222	28.3982
SPBC16G5.05c	scs2	VAP family protein Scs2 [Source:PomBase;Acc:SPBC16G5.05c]	18	18	18	18	18	19.9693	NA	NA	NA
SPAC1834.03c	hhf1	histone H4 h4.1 [Source:PomBase;Acc:SPAC1834.03c]	18	18	18	NA	NA	NA	26.7353	26.1906	26.0872
SPBC543.06c	dbp8	ATP-dependent RNA helicase Dbp8 (predicted) [Source:PomBase;Acc:SPBC543.06c]	18	18	18	23.6101	23.5301	23.1096	23.7937	24.2044	23.9104
SPAC11H11.06	arp2	ARP2/3 actin-organizing complex subunit Arp2 [Source:PomBase;Acc:SPAC11H11.06]	18	18	18	22.5089	22.0075	18.7362	18	22.5852	23.03
SPBC16C6.03c	SPBC16C6.03c	ribosome assembly protein (predicted) [Source:PomBase;Acc:SPBC16C6.03c]	18	18	18	21.9733	18	20.5925	NA	NA	NA
SPBC16C6.11	rpl3201	60S ribosomal protein L32 [Source:PomBase;Acc:SPBC16C6.11]	18	18	18	26.7038	26.881	23.6915	26.7971	28.1365	26.9387
SPAC22F8.10c	sap145	U2 snRNP-associated protein Sap145 [Source:PomBase;Acc:SPAC22F8.10c]	18	18	18	25.4292	25.569	24.7579	24.696	25.241	24.6626
SPAC20G4.07c	erg4	C-24(28) sterol reductase Erg4 [Source:PomBase;Acc:SPAC20G4.07c]	18	18	18	18	23.0892	20.1951	NA	NA	NA
SPAC4F10.03c	trm7	tRNA 2'-O-ribose methyltransferase Trm7 (predicted) [Source:PomBase;Acc:SPAC4F10.03c]	18	18	18	NA	NA	NA	19.9066	18	18
SPBC1539.04	tts1	tetra spanning protein 1, Tts1 [Source:PomBase;Acc:SPBC1539.04]	18	18	18	23.1543	23.7993	24.0031	NA	NA	NA
SPAC19B12.03	bgs3	1,3-beta-glucan synthase subunit Bgs3 [Source:PomBase;Acc:SPAC19B12.03]	18	18	18	18	22.6764	22.126	NA	NA	NA
SPAC19B12.09	srp14	signal recognition particle subunit Srp14 [Source:PomBase;Acc:SPAC19B12.09]	18	18	18	25.1056	25.1071	23.7746	NA	NA	NA
SPBC1289.11	spf38	U5 snRNP complex subunit Spf38 [Source:PomBase;Acc:SPBC1289.11]	18	18	18	20.9657	18	20.2476	NA	NA	NA
SPBC1289.17	Tf2-11	retrotransposable element/transposon Tf2-type [Source:PomBase;Acc:SPBC1289.17]	18.4302	18	18	25.1635	26.3902	25.1318	30.9597	31.1424	30.959
SPAC1B3.03c	wis2	cyclophilin family peptidyl-prolyl cis-trans isomerase Wis2 [Source:PomBase;Acc:SPAC1B3.03c]	18	18	18	24.7796	24.8636	24.4986	NA	NA	NA
SPAC1B3.13	nan1	U3 snoRNP-associated protein Nan1 (predicted) [Source:PomBase;Acc:SPAC1B3.13]	18	18.4373	18	29.2088	29.1237	27.5332	29.5111	29.8297	29.7708
SPBC660.13c	ssb1	DNA replication factor A subunit Ssb1 [Source:PomBase;Acc:SPBC660.13c]	18	18	18	27.5936	27.1947	24.5731	24.3263	25.246	24.2624
SPBC660.16	SPBC660.16	phosphogluconate dehydrogenase, decarboxylating [Source:PomBase;Acc:SPBC660.16]	18	18	19.4458	31.2152	31.9141	30.1095	30.7688	31.4868	31.6435
SPBC31E1.06	bms1	GTP binding protein Bms1 (predicted) [Source:PomBase;Acc:SPBC31E1.06]	18	18	18	22.0175	24.1029	21.875	NA	NA	NA
SPBC800.08	gcd10	tRNA (m1A) methyltransferase Gcd10 (predicted) [Source:PomBase;Acc:SPBC800.08]	18	18	18	18	18	19.6841	NA	NA	NA
SPAC2E12.02	hsf1	transcription factor Hsf1 [Source:PomBase;Acc:SPAC2E12.02]	18	18	18	21.2402	21.5971	20.3777	NA	NA	NA
SPAC1006.03c	red1	RNA elimination defective protein Red1 [Source:PomBase;Acc:SPAC1006.03c]	18	18	18	26.0653	26.8726	25.2448	24.1999	22.8097	23.9771
SPBC1271.15c	SPBC1271.15c	mitochondrial translation initiation factor IF-2Mt (predicted) [Source:PomBase;Acc:SPBC1271.15c]	18	18	18	NA	NA	NA	26.9676	27.5461	26.9614
SPAC1250.01	snf21	ATP-dependent DNA helicase Snf21 [Source:PomBase;Acc:SPAC1250.01]	18	18	18	21.4724	22.37	18	NA	NA	NA
SPBC106.06	cct4	chaperonin-containing T-complex delta subunit Cct4 [Source:PomBase;Acc:SPBC106.06]	18	18	18	21.7446	20.1651	20.4495	21.111	18	18
SPBC106.12c	tho4	THO complex subunit Tho4 (predicted) [Source:PomBase;Acc:SPBC106.12c]	18	18	18	28.7762	29.1335	27.5352	29.1127	30.0028	29.4219
SPBC428.02c	eca39	branched chain amino acid aminotransferase Eca39 [Source:PomBase;Acc:SPBC428.02c]	18	18	18	18	18	22.0075	23.342	18	24.6261
SPBC428.04	apq12	nuclear membrane organization protein Apq12 (predicted) [Source:PomBase;Acc:SPBC428.04]	18	18	18	NA	NA	NA	18	21.5053	18
SPBC428.07	meu6	meiotic chromosome segregation protein Meu6 [Source:PomBase;Acc:SPBC428.07]	18	18	18	20.6848	18	18	NA	NA	NA
SPBC428.12c	SPBC428.12c	RNA-binding protein [Source:PomBase;Acc:SPBC428.12c]	18	18	18	18	22.2316	18	NA	NA	NA
SPBC428.15	SPBC428.15	Obg-like ATPase (predicted) [Source:PomBase;Acc:SPBC428.15]	18	18	18	18	18	18.2883	NA	NA	NA
SPAC29A4.02c	SPAC29A4.02c	translation elongation factor EF-1 gamma subunit [Source:PomBase;Acc:SPAC29A4.02c]	18	18	18	26.969	26.1018	26.6351	NA	NA	NA
SPBC1685.09	rps29	40S ribosomal protein S29 (predicted) [Source:PomBase;Acc:SPBC1685.09]	18	18	18	24.1784	26.1518	23.2654	27.3885	28.4678	27.2024
SPAC26F1.13c	lrs1	cytoplasmic leucine-tRNA ligase Lrs1 (predicted) [Source:PomBase;Acc:SPAC26F1.13c]	18	18	18	27.597	27.6156	26.6077	26.2408	25.9438	25.1243
SPAC26F1.06	gpm1	monomeric 2,3-bisphosphoglycerate (BPG)-dependent phosphoglycerate mutase (PGAM), Gpm1 [Source:PomBase;Acc:SPAC26F1.06]	18	18	18	27.7895	27.8754	26.6244	25.667	27.3632	26.7079
SPAC19D5.03	cid1	poly(A) polymerase Cid1 [Source:PomBase;Acc:SPAC19D5.03]	18	18	18	26.129	26.5307	24.2397	26.8806	27.4706	27.9044
SPAC14C4.14	atp1	F1-ATPase alpha subunit [Source:PomBase;Acc:SPAC14C4.14]	18	18	18	19.7415	20.2327	18	NA	NA	NA
SPBC839.04	rpl803	60S ribosomal protein L8 (predicted) [Source:PomBase;Acc:SPBC839.04]	18	18	18	NA	NA	NA	30.1171	31.1355	29.8838
SPBC839.05c	rps1701	40S ribosomal protein S17 (predicted) [Source:PomBase;Acc:SPBC839.05c]	18	18	18	31.0195	30.4626	29.9854	30.7642	30.9406	31.624
SPBC839.16	thf1	C1-5,6,7,8-tetrahydrofolate (THF) synthase, trifunctional enzyme Thf1 [Source:PomBase;Acc:SPBC839.16]	18	18	18	26.5919	26.6108	26.0673	27.1229	26.7745	27.2118
SPBC119.11c	pac1	double-strand-specific ribonuclease Pac1 [Source:PomBase;Acc:SPBC119.11c]	18	18	18	22.6591	24.3369	22.6832	21.1193	21.5828	18
SPBC36.09	sap61	U2 snRNP-associated protein sap61 [Source:PomBase;Acc:SPBC36.09]	18	18	18	22.4076	23.4623	22.2052	24.4561	25.2859	24.2668
SPBC713.02c	ubp15	ubiquitin C-terminal hydrolase Ubp15 [Source:PomBase;Acc:SPBC713.02c]	18	18	18	21.8866	21.9817	18	22.1	23.3253	25.3503
SPBC713.04c	pwp2	U3 snoRNP-associated protein Utp1 (predicted) [Source:PomBase;Acc:SPBC713.04c]	18	18	18	24.3257	22.9954	23.6023	24.2077	23.1096	23.435
SPBC646.11	cct6	chaperonin-containing T-complex zeta subunit Cct6 [Source:PomBase;Acc:SPBC646.11]	18	18	18	NA	NA	NA	20.969	18	18
SPBP35G2.07	ilv1	acetolactate synthase catalytic subunit [Source:PomBase;Acc:SPBP35G2.07]	18	18	18	25.8635	26.0525	24.6073	NA	NA	NA
SPBP35G2.09	usp103	U1 snRNP-associated protein Usp103 [Source:PomBase;Acc:SPBP35G2.09]	18	18	18	20.6892	22.8587	18	22.9223	18	18
SPBC146.05c	cwf25	complexed with Cdc5 protein Cwf25 [Source:PomBase;Acc:SPBC146.05c]	18	18	18	24.0345	24.6177	23.861	24.6311	25.0397	22.3484
SPBC337.12	red5	human ZC3H3 homolog [Source:PomBase;Acc:SPBC337.12]	18	18	18	24.3663	25.7387	23.2259	25.3226	25.4336	25.7429
SPBC1709.08	cft1	cleavage factor one Cft1 (predicted) [Source:PomBase;Acc:SPBC1709.08]	18	21.2799	20.8469	22.0371	22.5468	18	22.4916	18	18
SPAC5H10.06c	adh4	alcohol dehydrogenase Adh4 [Source:PomBase;Acc:SPAC5H10.06c]	18	18	18	27.2231	26.9334	26.2728	25.6365	25.721	27.1494
SPBC725.02	mpr1	histidine-containing response regulator phosphotransferase Mpr1 [Source:PomBase;Acc:SPBC725.02]	18	18	18	NA	NA	NA	22.6623	22.6038	23.1609
SPAC13G6.02c	rps101	40S ribosomal protein S3a [Source:PomBase;Acc:SPAC13G6.02c]	18	18	18	28.4204	28.8543	26.9179	27.266	28.4653	27.3689
SPAC13G6.07c	rps601	40S ribosomal protein S6 [Source:PomBase;Acc:SPAC13G6.07c]	18	18	18	NA	NA	NA	30.3417	31.6526	31.0686
SPBC725.09c	hob3	BAR adaptor protein Hob3 [Source:PomBase;Acc:SPBC725.09c]	18	18	18	24.7111	24.1028	23.9149	24.2928	25.0161	25.1431
SPAC24B11.12c	SPAC24B11.12c	P-type ATPase (predicted) [Source:PomBase;Acc:SPAC24B11.12c]	18	18	18	27.0694	28.0552	26.8119	NA	NA	NA
SPAC806.07	ndk1	nucleoside diphosphate kinase Ndk1 [Source:PomBase;Acc:SPAC806.07]	18	18	18	21.8061	18	20.2523	NA	NA	NA
SPBC3D6.08c	lsm1	mRNA decapping complex subunit (predicted) [Source:PomBase;Acc:SPBC3D6.08c]	18	18	18	27.8174	27.2877	25.7191	25.4754	26.8328	25.2935
SPAC1F5.06	lsh1	ER heat shock protein Lsh1 (predicted) [Source:PomBase;Acc:SPAC1F5.06]	18	18	18	18	21.0784	18	NA	NA	NA
SPBC8D2.06	irs1	cytoplasmic isoleucine-tRNA ligase Irs1 (predicted) [Source:PomBase;Acc:SPBC8D2.06]	18	15.4073	18	24.425	25.327	22.6182	22.4907	24.2403	23.3699
SPAC12G12.03	cip2	RNA-binding protein Cip2 [Source:PomBase;Acc:SPAC12G12.03]	18	18	18	28.7679	28.9328	27.0324	28.5941	29.6799	29.5121
SPAC1751.04	loc1	ribosome biogenesis protein Loc1 (predicted) [Source:PomBase;Acc:SPAC1751.04]	18	18	18	NA	NA	NA	20.8832	25.3199	18
SPBC691.04	mss116	mitochondrial ATP-dependent RNA helicase Mss116 (predicted) [Source:PomBase;Acc:SPBC691.04]	18	18	18	26.7075	24.6131	25.5381	27.5634	27.9679	28.4111
SPBP22H7.07	prp5	WD repeat protein Prp5 [Source:PomBase;Acc:SPBP22H7.07]	18	18	18	NA	NA	NA	19.2453	18	18
SPBC32H8.12c	act1	actin Act1 [Source:PomBase;Acc:SPBC32H8.12c]	24.0201	18	18	27.4562	27.5754	25.5116	27.0546	27.6718	27.7442
SPAC24H6.04	hxk1	hexokinase 1 [Source:PomBase;Acc:SPAC24H6.04]	18	18	18	NA	NA	NA	19.6918	22.153	18
SPBC83.16c	SPBC83.16c	conserved eukaryotic protein [Source:PomBase;Acc:SPBC83.16c]	18	18	19.1537	24.5527	24.9982	24.3718	22.9991	23.722	24.187
SPAC2F7.13c	wrs1	cytoplasmic tryptophan-tRNA ligase Wrs1 (predicted) [Source:PomBase;Acc:SPAC2F7.13c]	18	18	18	22.0399	22.0461	23.8365	24.0229	23.5862	25.3045
SPBC29B5.01	atf1	transcription factor, Atf-CREB family Atf1 [Source:PomBase;Acc:SPBC29B5.01]	18	18	18	20.5434	18	21.575	18	20.2996	18
SPBC29B5.02c	isp4	OPT oligopeptide transmembrane transporter family Isp4 [Source:PomBase;Acc:SPBC29B5.02c]	25.8168	21.4264	21.1411	21.1064	18	21.3089	NA	NA	NA
SPBC28F2.02	mep33	translation machinery associated protein Mep33 [Source:PomBase;Acc:SPBC28F2.02]	18	18	18	27.3011	26.9095	25.896	25.3118	27.5956	26.3886
SPBC28F2.05c	SPBC28F2.05c	xylose and arabinose reductase (predicted) [Source:PomBase;Acc:SPBC28F2.05c]	18	18	18	18	21.1115	18	NA	NA	NA
SPAC1F3.04c	tsr3	SSU-rRNA maturation protein Tsr3 (predicted) [Source:PomBase;Acc:SPAC1F3.04c]	18	18	18	25.2418	24.6709	23.6441	23.7693	24.5029	23.9496
SPBC19C2.14	smd3	Sm snRNP core protein Smd3 [Source:PomBase;Acc:SPBC19C2.14]	18	18	18	29.2868	28.3103	27.8693	26.7136	27.9722	27.8216
SPBC2F12.02c	mrpl7	mitochondrial ribosomal protein subunit L7 (predicted) [Source:PomBase;Acc:SPBC2F12.02c]	18	18	18	NA	NA	NA	21.1854	18	18
SPAPJ696.02	lsb4	actin cortical patch component Lsb4 (predicted) [Source:PomBase;Acc:SPAPJ696.02]	18	18	18	22.6031	23.7896	19.9212	23.3864	23.5587	24.1436
SPAC22G7.05	kri1	ribosome biogenesis protein Kri1 (predicted) [Source:PomBase;Acc:SPAC22G7.05]	18	18	18	23.0598	23.0479	22.3051	18	22.9046	22.64
SPBC11G11.06c	sme1	Sm snRNP core protein Sme1 [Source:PomBase;Acc:SPBC11G11.06c]	18	18	18	25.636	23.688	24.5066	24.843	21.4533	24.8943
SPAC16C9.06c	upf1	ATP-dependent RNA helicase Upf1 [Source:PomBase;Acc:SPAC16C9.06c]	18	18	18	30.9067	31.4262	29.9299	29.7932	30.2435	30.7105
SPBC18H10.04c	sce3	translation initiation factor (predicted) [Source:PomBase;Acc:SPBC18H10.04c]	18.1732	23.2197	25.3582	32.7155	33.2098	31.6995	34.8431	35.5572	34.616
SPAC23G3.06	nop58	U3 snoRNP protein Nop58 (predicted) [Source:PomBase;Acc:SPAC23G3.06]	18	17.9722	18	26.8547	26.7895	25.9393	24.4609	25.9543	25.533
SPAC1687.11	spb1	rRNA methyltransferase Spb1 (predicted) [Source:PomBase;Acc:SPAC1687.11]	18	18	18	25.0033	26.1608	24.5922	24.867	25.2379	24.2696
SPBC3H7.15	hhp1	serine/threonine protein kinase Hhp1 [Source:PomBase;Acc:SPBC3H7.15]	16.6844	18	18	27.9251	28.2491	26.9229	26.3154	27.0335	26.6147
SPAC222.17	SPAC222.17	conserved fungal protein [Source:PomBase;Acc:SPAC222.17]	18	18	18	23.6058	22.7039	18	NA	NA	NA
SPAC821.05	tif38	translation initiation factor eIF3h (p40) [Source:PomBase;Acc:SPAC821.05]	18	18	18	27.6099	28.388	26.685	27.3427	28.3449	27.6053
SPBP23A10.07	rpa2	DNA-directed RNA polymerase I complex subunit Rpa2 [Source:PomBase;Acc:SPBP23A10.07]	18	18	18	25.0014	24.4999	23.4096	26.7089	26.5618	27.3359
SPAC30D11.14c	SPAC30D11.14c	RNA-binding protein (predicted) [Source:PomBase;Acc:SPAC30D11.14c]	18	18	16.7926	27.9742	28.4517	27.1414	28.6237	28.9297	28.8624
SPAC30D11.03	ddx27	ATP-dependent RNA helicase Ddx27/Drs1 (predicted) [Source:PomBase;Acc:SPAC30D11.03]	18	18	18	23.0312	23.957	21.8069	24.2073	23.6513	23.5411
SPBC29A3.04	rpl8	60S ribosomal protein L7a/L8 (predicted) [Source:PomBase;Acc:SPBC29A3.04]	18	19.7868	20.1413	28.8593	29.2035	28.0911	30.1193	30.3985	29.9758
SPBC29A3.06	utp18	CGI-48 family Utp18 (predicted) [Source:PomBase;Acc:SPBC29A3.06]	18	18	18	21.2417	22.2918	19.6749	20.3447	20.7029	21.858
SPAC22A12.12c	rrp40	exosome subunit Rrp40 [Source:PomBase;Acc:SPAC22A12.12c]	18	18	18	24.839	25.1547	23.2984	23.2177	23.6905	24.9825
SPBC29A3.07c	sap14	U2 snRNP-associated protein SF3B14 Sap14 [Source:PomBase;Acc:SPBC29A3.07c]	18	18	18	24.1175	21.2137	23.2493	22.7506	24.6464	23.8525
SPBC29A3.12	rps902	40S ribosomal protein S9 (predicted) [Source:PomBase;Acc:SPBC29A3.12]	20.474	18	18	30.0331	30.7408	29.0625	27.0303	27.7179	25.6898
SPBC18E5.07	SPBC18E5.07	DUF3210 family protein [Source:PomBase;Acc:SPBC18E5.07]	18	18	18	22.4075	23.8914	22.8481	23.0772	23.2864	21.7763
SPAC4C5.02c	ryh1	GTPase Ryh1 [Source:PomBase;Acc:SPAC4C5.02c]	18	18	18	20.9722	20.9152	20.7776	NA	NA	NA
SPAC10F6.01c	sir1	sulfite reductase Sir1 [Source:PomBase;Acc:SPAC10F6.01c]	18	18	18	23.8224	25.9783	23.7755	24.8064	24.9485	24.9946
SPBC1711.04	mtd1	methylenetetrahydrofolate reductase Mtd1 (predicted) [Source:PomBase;Acc:SPBC1711.04]	18	18	18	21.8008	18	21.745	21.7709	22.932	24.0149
SPAC10F6.10	rio1	protein kinase, RIO family Rio1 (predicted) [Source:PomBase;Acc:SPAC10F6.10]	18	18	18	23.8587	22.9093	23.2518	21.6043	18	18
SPBC17G9.08c	cnt5	Centaurin Cnt5 [Source:PomBase;Acc:SPBC17G9.08c]	18	18	18	NA	NA	NA	21.6711	21.1356	18
SPBC17G9.11c	pyr1	pyruvate carboxylase Pyr1 [Source:PomBase;Acc:SPBC17G9.11c]	18	18	18	23.6526	24.3407	24.4777	22.6844	23.4147	23.2154
SPBC14C8.03	fma2	methionine aminopeptidase Fma2 (predicted) [Source:PomBase;Acc:SPBC14C8.03]	18	18	18	29.0355	28.63	27.6378	28.3107	29.5536	29.1785
SPAPB17E12.13	rpl1802	60S ribosomal protein L18 (predicted) [Source:PomBase;Acc:SPAPB17E12.13]	18	18	17.8208	28.3442	28.6691	26.6046	26.6378	27.4675	26.8295
SPAC6F12.16c	mtr4	ATP-dependent RNA helicase, TRAMP complex subunit Mtr4 [Source:PomBase;Acc:SPAC6F12.16c]	17.7428	18	18	26.926	27.4958	26.5491	28.0897	27.824	28.4265
SPBC24C6.11	cwf14	G10 protein [Source:PomBase;Acc:SPBC24C6.11]	18	18	18	21.77	18	18	22.4255	23.8597	23.9262
SPBC19G7.10c	pdc2	topoisomerase II-associated deadenylation-dependent mRNA-decapping factor Pdc2 (predicted) [Source:PomBase;Acc:SPBC19G7.10c]	18	20.7669	16.2027	29.8553	30.2222	28.8013	29.5632	30.36	30.4959
SPAC57A10.10c	sla1	La protein homolog [Source:PomBase;Acc:SPAC57A10.10c]	18	18	18	28.4851	28.1506	27.5147	25.987	26.8459	25.7764
SPBC36B7.02	SPBC36B7.02	Svf1 family protein Svf2 [Source:PomBase;Acc:SPBC36B7.02]	18	18	18	18	18	22.6687	NA	NA	NA
SPBC36B7.04	dus1	tRNA dihydrouridine synthase Dus1 (predicted) [Source:PomBase;Acc:SPBC36B7.04]	18	18	18	26.6834	26.9569	25.7158	NA	NA	NA
SPAC3A12.10	rpl2001	60S ribosomal protein L20a (predicted) [Source:PomBase;Acc:SPAC3A12.10]	18	18	18	NA	NA	NA	29.4302	30.5471	29.8754
SPAC9.07c	SPAC9.07c	GTPase Rbg1 (predicted) [Source:PomBase;Acc:SPAC9.07c]	18	18	18	26.3185	28.3787	25.0355	27.4032	28.018	27.3292
SPBC1921.03c	mex67	mRNA export receptor, Tap, nucleoporin Mex67 [Source:PomBase;Acc:SPBC1921.03c]	18	18	18	27.8785	28.2619	27.7158	25.7424	25.8932	26.1229
SPAC5D6.01	rps2202	40S ribosomal protein S15a (predicted) [Source:PomBase;Acc:SPAC5D6.01]	18	18	18	NA	NA	NA	29.6269	30.627	30.0355
SPBC12C2.07c	srm1	spermidine synthase Srm1 (predicted) [Source:PomBase;Acc:SPBC12C2.07c]	18	18	18	20.5329	20.7919	18	NA	NA	NA
SPBC12C2.06	dbp5	cytoplasmic ATP-dependent RNA helicase Dbp5 (predicted) [Source:PomBase;Acc:SPBC12C2.06]	18	18.695	20.6909	31.7991	31.8543	30.4431	30.1783	30.7534	30.9919
SPBC12C2.04	SPBC12C2.04	NAD binding dehydrogenase family protein [Source:PomBase;Acc:SPBC12C2.04]	18	18	18	22.0791	20.8677	21.402	NA	NA	NA
SPAC1705.02	SPAC1705.02	human 4F5S homolog [Source:PomBase;Acc:SPAC1705.02]	18	18	18	18	18	21.5434	25.7904	25.1805	24.7284
SPBC25B2.05	mis3	rRNA processing protein Mis3 [Source:PomBase;Acc:SPBC25B2.05]	18	18	18	24.6939	24.9284	24.0022	18	18	23.4279
SPAC23H4.15	tsr1	ribosome biogenesis protein Tsr1 (predicted) [Source:PomBase;Acc:SPAC23H4.15]	21.3493	18	18	26.3647	28.1868	26.7464	26.8598	27.5452	27.8105
SPAC23H4.01c	osh3	sterol binding ankyrin repeat protein Osh3 [Source:PomBase;Acc:SPAC23H4.01c]	18	18	18	20.6104	19.8234	19.6284	NA	NA	NA
SPAC343.02	img1	mitochondrial ribosomal protein subunit L19 (predicted) [Source:PomBase;Acc:SPAC343.02]	18	18	18	NA	NA	NA	23.3411	24.2863	24.7144
SPBC6B1.07	prp1	U4/U6 x U5 tri-snRNP complex subunit Prp1 [Source:PomBase;Acc:SPBC6B1.07]	18	18	18	27.605	28.1431	27.7025	NA	NA	NA
SPBC6B1.09c	nbs1	Mre11 complex subunit Nbs1 [Source:PomBase;Acc:SPBC6B1.09c]	18	18	18	NA	NA	NA	18	18	24.722
SPBC3E7.10	fma1	methionine aminopeptidase Fma1 (predicted) [Source:PomBase;Acc:SPBC3E7.10]	18	18	18	23.8458	23.0494	20.6865	22.1023	23.5138	23.7133
SPBC3E7.13c	syf2	splicing factor Syf2 [Source:PomBase;Acc:SPBC3E7.13c]	18	18	18	21.7461	23.5043	20.0605	20.8525	23.2451	22.0127
SPBC3E7.15c	lac1	sphingosine N-acyltransferase Lac1 [Source:PomBase;Acc:SPBC3E7.15c]	18	18	18	24.3712	25.7226	22.7714	21.4783	25.3826	24.2489
SPBC4F6.04	rpl2502	60S ribosomal protein L25 (predicted) [Source:PomBase;Acc:SPBC4F6.04]	18	18	18	27.73	29.2051	27.6507	24.7597	23.106	25.3913
SPAC664.06	rlp7	ribosomal protein L7-like Rlp7 involved in ribosome biogenesis (predicted) [Source:PomBase;Acc:SPAC664.06]	18	18	18	23.8781	23.975	24.9786	23.7404	25.6272	24.4868
SPAC664.11	ssc1	mitochondrial heat shock protein Hsp70 [Source:PomBase;Acc:SPAC664.11]	18	18	18	NA	NA	NA	20.3628	21.7772	20.4345
SPAC17A5.14	exo2	exonuclease II Exo2 [Source:PomBase;Acc:SPAC17A5.14]	19.1398	15.5248	20.719	30.9371	31.8202	30.4074	30.9581	30.885	31.4872
SPBC4F6.06	kin1	microtubule affinity-regulating kinase Kin1 [Source:PomBase;Acc:SPBC4F6.06]	18	18	18	18	20.9484	18	19.7384	20.1783	18
SPBC4F6.07c	SPBC4F6.07c	ATP-dependent RNA helicase Mak5 (predicted) [Source:PomBase;Acc:SPBC4F6.07c]	18	18	18	23.7253	25.0986	22.1709	21.3789	24.1308	21.1784
SPBC4F6.11c	SPBC4F6.11c	asparagine synthase (predicted) [Source:PomBase;Acc:SPBC4F6.11c]	18	18	18	NA	NA	NA	18	21.2835	18
SPAC1002.07c	ats1	N-acetyltransferase Ats1 (predicted) [Source:PomBase;Acc:SPAC1002.07c]	18	18	18	16.5281	18	18	NA	NA	NA
SPBC4F6.18c	arf1	ADP-ribosylation factor, Arf family Arf1 [Source:PomBase;Acc:SPBC4F6.18c]	18	18	18	22.7715	22.9059	23.2667	23.4383	24.3623	24.7071
SPAC1002.18	urg3	DUF1688 family protein [Source:PomBase;Acc:SPAC1002.18]	18	18	18	21.1221	22.5679	20.7501	NA	NA	NA
SPBC336.06c	rnh1	ribonuclease H Rnh1 (predicted) [Source:PomBase;Acc:SPBC336.06c]	18	18	18	22.0777	21.9897	21.827	21.7567	23.1294	22.1946
SPBC19C7.01	mni1	Mago Nashi interacting protein Mni1 (predicted) [Source:PomBase;Acc:SPBC19C7.01]	18	18	18	NA	NA	NA	21.5569	22.2468	22.557
SPBC19C7.08c	SPBC19C7.08c	AdoMet-dependent tRNA methyltransferase (predicted) [Source:PomBase;Acc:SPBC19C7.08c]	18	18	18	23.5046	18	18	NA	NA	NA
SPBP19A11.06	lid2	Lid2 complex subunit, predicted histone demethylase Lid2 [Source:PomBase;Acc:SPBP19A11.06]	18	18	18	18	18	23.5876	NA	NA	NA
SPBC1703.03c	syo2	armadillo repeat protein, involved in nucleocytoplasmic transport Syo2 (predicted) [Source:PomBase;Acc:SPBC1703.03c]	18	18	18	24.0026	23.5192	24.6801	NA	NA	NA
SPAC3H1.07	aru1	arginase Aru1 [Source:PomBase;Acc:SPAC3H1.07]	18	18	18	22.4683	21.9609	18	NA	NA	NA
SPBC2D10.10c	fib1	fibrillarin, rRNA methyltransferase [Source:PomBase;Acc:SPBC2D10.10c]	18	18	18.7146	31.1408	30.9869	29.7468	29.9768	30.4199	30.6571
SPBC2D10.12	rhp23	Rad23 homolog Rhp23 [Source:PomBase;Acc:SPBC2D10.12]	18	18	18	21.2221	21.3191	20.4841	NA	NA	NA
SPBC15D4.15	pho2	4-nitrophenylphosphatase [Source:PomBase;Acc:SPBC15D4.15]	18	18	18	21.2801	20.1437	21.524	NA	NA	NA
SPBC13E7.09	vrp1	verprolin [Source:PomBase;Acc:SPBC13E7.09]	20.8802	18	18	18	18	23.4011	NA	NA	NA
SPBC30D10.18c	rpl102	60S ribosomal protein L10a [Source:PomBase;Acc:SPBC30D10.18c]	18	18	18	NA	NA	NA	25.0852	18	26.9231
SPBC4C3.05c	nuc1	DNA-directed RNA polymerase I complex large subunit Nuc1 [Source:PomBase;Acc:SPBC4C3.05c]	18	18	18	24.1407	22.6279	21.8033	21.9284	21.9551	23.1834
SPBC776.02c	dis2	serine/threonine protein phosphatase PP1 subfamily, Dis2 [Source:PomBase;Acc:SPBC776.02c]	18	18	18	21.9897	24.6304	21.9731	19.7501	23.2857	22.1226
SPBC776.08c	utp22	small-subunit processome, UTP-C complex subunit Utp22 (predicted) [Source:PomBase;Acc:SPBC776.08c]	18	18	18	18	22.7668	19.7016	NA	NA	NA
SPAC25A8.01c	fft3	SMARCAD1 family ATP-dependent DNA helicase Fft3 [Source:PomBase;Acc:SPAC25A8.01c]	18	18	18	27.5388	27.9929	26.9465	27.0313	27.6178	28.0043
SPAC23C11.05	ipp1	inorganic pyrophosphatase Ipp1 (predicted) [Source:PomBase;Acc:SPAC23C11.05]	18	18	18	18	21.6833	21.7199	18	23.9213	18
SPBC17D11.05	tif32	translation initiation factor eIF3a [Source:PomBase;Acc:SPBC17D11.05]	21.0918	18	20.1927	31.3751	32.5987	30.7977	32.9334	33.1189	33.4911
SPAC23C11.09	ala1	mitochondrial and cytoplasmic alanine-tRNA ligase Ala1 (predicted) [Source:PomBase;Acc:SPAC23C11.09]	18	18	18	26.4649	26.9062	25.5762	25.9343	25.318	26.3353
SPBC17D1.03c	rrp43	exosome subunit Rrp43 [Source:PomBase;Acc:SPBC17D1.03c]	18	18	18	NA	NA	NA	20.071	18	19.5971
SPBC3B8.09	utp3	U3 snoRNP-associated protein Utp3 (predicted) [Source:PomBase;Acc:SPBC3B8.09]	18	18	18	22.4465	24.4473	18	NA	NA	NA
SPAC1783.07c	pap1	transcription factor Pap1/Caf3 [Source:PomBase;Acc:SPAC1783.07c]	18	18	18	27.2644	28.0334	26.2223	27.4345	27.3597	28.2121
SPBC3B8.05	SPBC3B8.05	diphthamide biosynthesis protein Dph1 (predicted) [Source:PomBase;Acc:SPBC3B8.05]	18	18	18	21.4677	22.696	21.3392	NA	NA	NA
SPAC18G6.05c	gcn1	translation elongation regulator Gcn1 (predicted) [Source:PomBase;Acc:SPAC18G6.05c]	18	18	18	NA	NA	NA	21.577	21.1274	21.3276
SPAC18G6.06	utp11	U3 snoRNP-associated protein Utp11 (predicted) [Source:PomBase;Acc:SPAC18G6.06]	18	18	18	24.9459	25.8062	23.9881	24.0083	24.3716	25.1577
SPAC4G9.03	adk1	adenylate kinase Adk1 [Source:PomBase;Acc:SPAC4G9.03]	18	18	18	21.9269	22.4087	20.053	22.8996	24.1438	24.2202
SPAC4G9.08c	rpc2	DNA-directed RNA polymerase III complex subunit Rpc2 [Source:PomBase;Acc:SPAC4G9.08c]	18	18	18	18	20.281	19.7727	18	18.1858	18
SPAC13G7.03	upf3	up-frameshift suppressor 3 family protein (predicted) [Source:PomBase;Acc:SPAC13G7.03]	18	18	18	24.0923	24.9167	23.6608	NA	NA	NA
SPBC4B4.07c	usp102	U1 snRNP-associated protein Usp102 [Source:PomBase;Acc:SPBC4B4.07c]	18	18	18	24.0113	23.4264	23.0584	21.0572	23.5785	21.2341
SPAC13G7.13c	msa1	RNA-binding protein Msa1 [Source:PomBase;Acc:SPAC13G7.13c]	18	18	18	29.5338	30.122	30.0325	30.4548	30.0525	30.2292
SPBC2G2.03c	sbh1	translocon beta subunit Sbh1 (predicted) [Source:PomBase;Acc:SPBC2G2.03c]	18	18	18	22.6685	22.1746	22.0665	NA	NA	NA
SPBC2G2.11	myr1	N-myristoyltransferase Myr1 (predicted) [Source:PomBase;Acc:SPBC2G2.11]	18	18	18	18	21.4291	21.9635	NA	NA	NA
SPAC17G8.09	shg1	Set1C complex subunit Shg1 [Source:PomBase;Acc:SPAC17G8.09]	18	18	18	22.9405	24.217	22.4292	NA	NA	NA
SPBPB7E8.02	SPBPB7E8.02	PSP1 family protein [Source:PomBase;Acc:SPBPB7E8.02]	18	18	18	28.9122	29.8282	27.5213	27.2101	28.4562	25.4952
SPBC887.05c	cwf29	RNA-binding protein Cwf29 [Source:PomBase;Acc:SPBC887.05c]	18	18	18	23.6168	23.8221	23.1576	NA	NA	NA
SPAC1B9.02c	sck1	serine/threonine protein kinase Sck1 [Source:PomBase;Acc:SPAC1B9.02c]	18	18	18	21.7344	18	18	NA	NA	NA
SPBP8B7.01c	pop7	RNAseP RNAse MRP subunit Pop7 (predicted) [Source:PomBase;Acc:SPBP8B7.01c]	18	18	18	21.8539	21.9588	21.118	NA	NA	NA
SPAC6B12.07c	SPAC6B12.07c	ubiquitin-protein ligase E3 (predicted) [Source:PomBase;Acc:SPAC6B12.07c]	18	18	18	20.2634	18	20.1602	NA	NA	NA
SPBP8B7.16c	dbp2	ATP-dependent RNA helicase Dbp2 [Source:PomBase;Acc:SPBP8B7.16c]	18	18	17.8587	32.5955	33.1117	31.7371	33.0715	33.4101	33.7188
SPAC6B12.09	trm10	tRNA m(1)G methyltransferase Trm10 [Source:PomBase;Acc:SPAC6B12.09]	18	18	18	27.2695	25.8706	23.3518	23.5609	24.6297	25.4582
SPBP8B7.23	rnf10	ubiquitin-protein ligase E3 implicated in transcription (predicted) [Source:PomBase;Acc:SPBP8B7.23]	18	18	18	27.2223	27.4888	26.8714	26.8706	26.9886	26.7213
SPAC19A8.07c	imp4	U3 snoRNP-associated protein Imp4 (predicted) [Source:PomBase;Acc:SPAC19A8.07c]	18	18	18	NA	NA	NA	20.3551	21.934	21.7271
SPBC19F5.05c	ppp1	pescadillo-family BRCT domain protein Ppp1 (predicted) [Source:PomBase;Acc:SPBC19F5.05c]	18	18	18	24.7606	26.0176	24.8899	24.6989	25.7569	26.172
SPBC31F10.12	tma20	RNA-binding protein Tma20 (predicted) [Source:PomBase;Acc:SPBC31F10.12]	18	18	18	21.8399	23.3189	20.056	NA	NA	NA
SPAC823.08c	rrp3	ATP-dependent RNA helicase Rrp3 (predicted) [Source:PomBase;Acc:SPAC823.08c]	18	18	18	23.3564	23.8954	22.2734	21.4315	18	18
SPAC7D4.07c	trx1	cytosolic thioredoxin Trx1 [Source:PomBase;Acc:SPAC7D4.07c]	18	18	18	20.5773	21.309	18	23.518	24.2966	25.0253
SPBC211.02c	cwf3	complexed with Cdc5 protein Cwf3 [Source:PomBase;Acc:SPBC211.02c]	18	18	18	NA	NA	NA	18	20.5558	21.5581
SPBC211.08c	mtr3	exosomal 3'-5' exoribonuclease, PH-like Mtr3 [Source:PomBase;Acc:SPBC211.08c]	18	18	18	NA	NA	NA	20.9513	22.1034	18
SPAC4F8.12c	spp42	U5 snRNP complex subunit Spp42 [Source:PomBase;Acc:SPAC4F8.12c]	18	18	18	29.6063	30.5681	29.0757	29.0324	29.4801	29.2674
SPBC1604.21c	ptr3	ubiquitin activating enzyme E1 [Source:PomBase;Acc:SPBC1604.21c]	18	18	18	22.2728	22.0652	20.3201	NA	NA	NA
SPAC4F8.07c	hxk2	hexokinase 2 [Source:PomBase;Acc:SPAC4F8.07c]	18	18	18	25.8123	25.2191	25.3824	23.3786	25.4753	24.5964
SPAC644.09	SPAC644.09	alanine racemase (predicted) [Source:PomBase;Acc:SPAC644.09]	19.4246	18	18	23.2748	23.4866	23.0661	20.2619	22.2285	18
SPAC644.17c	mrpl9	mitochondrial ribosomal protein subunit L9 (predicted) [Source:PomBase;Acc:SPAC644.17c]	18	18	18	NA	NA	NA	22.3848	18	22.8811
SPBC26H8.06	grx4	monothiol glutaredoxin Grx4 [Source:PomBase;Acc:SPBC26H8.06]	24.4716	18	22.2035	25.5445	25.3022	25.1977	NA	NA	NA
SPBC56F2.04	utp20	U3 snoRNP protein Utp20 (predicted) [Source:PomBase;Acc:SPBC56F2.04]	18	18	18	22.6014	23.7816	22.2111	22.5912	22.1688	18
SPBC14F5.05c	sam1	S-adenosylmethionine synthetase [Source:PomBase;Acc:SPBC14F5.05c]	18	18	18	25.5748	25.7701	25.9212	25.8164	26.5863	25.8801
SPAC3F10.11c	abc2	glutathione S-conjugate-exporting ATPase Abc2 [Source:PomBase;Acc:SPAC3F10.11c]	18	18	18	18	22.6326	21.6679	NA	NA	NA
SPAC3F10.15c	spo12	Spo12 family protein [Source:PomBase;Acc:SPAC3F10.15c]	18	18	18	23.2585	23.8042	18	22.6748	22.7485	23.8629
SPBC3F6.03	trr1	thioredoxin reductase Trr1 [Source:PomBase;Acc:SPBC3F6.03]	18	18	18	21.3372	21.2454	21.517	NA	NA	NA
SPBC3F6.04c	nop14	U3 snoRNP protein Nop14 (predicted) [Source:PomBase;Acc:SPBC3F6.04c]	18	18	18	NA	NA	NA	23.8277	24.795	24.7027
SPACUNK4.16c	SPACUNK4.16c	alpha,alpha-trehalose-phosphate synthase (predicted) [Source:PomBase;Acc:SPACUNK4.16c]	18	18	18	21.4847	21.1546	18	NA	NA	NA
SPACUNK4.10	SPACUNK4.10	glyoxylate reductase (predicted) [Source:PomBase;Acc:SPACUNK4.10]	18	18	18	23.348	23.392	22.301	24.1762	24.7345	24.5356
SPBC16G5.11c	bag101	BAG family molecular chaperone regulator Bag101 (predicted) [Source:PomBase;Acc:SPBC16G5.11c]	18	18	18	26.0688	26.5556	25.6766	27.4276	27.5586	27.1268
SPAC31G5.03	rps1101	40S ribosomal protein S11 (predicted) [Source:PomBase;Acc:SPAC31G5.03]	18	18	18	29.4902	30.9231	28.8574	NA	NA	NA
SPAC31G5.15	psd3	phosphatidylserine decarboxylase Psd3 [Source:PomBase;Acc:SPAC31G5.15]	18	18	18	NA	NA	NA	20.2942	18	18
SPBC16A3.08c	oga1	Stm1 homolog Oga1 [Source:PomBase;Acc:SPBC16A3.08c]	18	23.3972	26.0001	34.561	34.8094	34.3356	36.5205	36.5681	36.1997
SPAC31G5.18c	sde2	silencing defective protein Sde2 [Source:PomBase;Acc:SPAC31G5.18c]	18	18	18	NA	NA	NA	23.7966	24.4905	25.7746
SPBC16A3.05c	rae1	RNA export factor, nucleoporin Rae1 [Source:PomBase;Acc:SPBC16A3.05c]	18	18	18	25.2364	26.1009	25.4796	23.4978	22.3419	24.241
SPBC16A3.02c	SPBC16A3.02c	mitochondrial conserved protein (predicted) [Source:PomBase;Acc:SPBC16A3.02c]	18	18	18	18	18	19.5309	NA	NA	NA
SPAC24C9.11	sgd1	ribosome small subunit biogenesis protein Sgd1 (predicted) [Source:PomBase;Acc:SPAC24C9.11]	18	18	18	18	22.6214	18	NA	NA	NA
SPBC16C6.05	SPBC16C6.05	mitochondrial translation initiation factor (predicted) [Source:PomBase;Acc:SPBC16C6.05]	18	18	18	18	18	21.0917	NA	NA	NA
SPBC1539.10	nop16	ribosome biogenesis protein Nop16 (predicted) [Source:PomBase;Acc:SPBC1539.10]	18	18	18	26.5385	25.1306	25.4252	18	22.2769	23.6177
SPBC1289.04c	pob1	Boi family protein [Source:PomBase;Acc:SPBC1289.04c]	18	18	18	24.3239	22.9482	22.2104	NA	NA	NA
SPBC1289.07c	rpc40	DNA-directed RNA polymerase I and III subunit Rpc40 [Source:PomBase;Acc:SPBC1289.07c]	18	18	18	23.9562	23.7761	18	NA	NA	NA
SPAC1486.10	thi1	transcription factor Thi1 [Source:PomBase;Acc:SPAC1486.10]	18	18	18	26.5332	26.2011	24.9707	23.5754	23.9846	23.7933
SPAC6G10.07	cbc1	nuclear cap-binding complex large subunit (predicted) [Source:PomBase;Acc:SPAC6G10.07]	18	20.5082	20.8649	30.3819	30.5268	29.1827	28.9739	28.9903	29.5916
SPAC6G10.08	idp1	isocitrate dehydrogenase Idp1 (predicted) [Source:PomBase;Acc:SPAC6G10.08]	18	18	18	22.4898	18	18	20.7957	23.0511	18
SPAC6G9.14	puf4	pumilio family RNA-binding protein Puf4 (predicted) [Source:PomBase;Acc:SPAC6G9.14]	18	18	18	28.9076	29.1285	28.1726	28.5016	28.8488	29.174
SPAPB1E7.14	iec5	Ino80 complex subunit Iec5 [Source:PomBase;Acc:SPAPB1E7.14]	18	18	18	21.6833	21.647	20.8082	NA	NA	NA
SPAC2E1P5.05	rrp9	U3 snoRNP-associated protein Rrp9 (predicted) [Source:PomBase;Acc:SPAC2E1P5.05]	18	18	18	23.3381	22.1226	20.7685	21.4772	24.3554	22.0304
SPAC26A3.05	chc1	clathrin heavy chain Chc1 (predicted) [Source:PomBase;Acc:SPAC26A3.05]	18	18	18	24.9538	25.238	23.8521	23.2115	24.4804	24.4941
SPAC8E11.02c	rad24	14-3-3 protein Rad24 [Source:PomBase;Acc:SPAC8E11.02c]	17.3359	18	18	21.8176	23.8789	22.1102	23.3915	23.0949	24.3774
SPAC959.03c	utp7	U3 snoRNP-associated protein Utp7 (predicted) [Source:PomBase;Acc:SPAC959.03c]	18	18	18	25.7066	27.142	25.6134	28.4485	29.4006	25.3839
SPBC1198.05	SPBC1198.05	guanylate kinase (predicted) [Source:PomBase;Acc:SPBC1198.05]	18	18	18	NA	NA	NA	21.0443	22.8747	22.2133
SPAC3H5.10	rpl3202	60S ribosomal protein L32 (predicted) [Source:PomBase;Acc:SPAC3H5.10]	18	18	18	21.4925	22.4832	21.7698	NA	NA	NA
SPAC3H5.07	rpl702	60S ribosomal protein L7 [Source:PomBase;Acc:SPAC3H5.07]	18	18	18	23.9173	24.2048	23.5419	25.4736	26.13	25.9745
SPBC660.15	msi2	mRNA cleavage factor complex subunit Msi2 [Source:PomBase;Acc:SPBC660.15]	18	20.149	22.6204	30.6969	30.8862	30.1409	32.6905	32.5854	32.6657
SPAC3A11.02	cps3	zinc finger protein Cps3 [Source:PomBase;Acc:SPAC3A11.02]	18	18	18	20.8424	21.5564	18	24.2306	24.376	23.9773
SPAC16E8.15	tif45	translation initiation factor eIF4E, 4F complex subunit [Source:PomBase;Acc:SPAC16E8.15]	18	19.4376	19.6122	27.4548	28.4589	26.3864	27.3818	27.9056	27.9463
SPAC17A2.02c	SPAC17A2.02c	DUF887 family protein [Source:PomBase;Acc:SPAC17A2.02c]	18	18	18	23.9435	23.8484	24.7156	NA	NA	NA
SPBC1773.10c	nrs1	cytoplasmic asparagine-tRNA ligase Nrs1 (predicted) [Source:PomBase;Acc:SPBC1773.10c]	18.6727	17.8414	21.9377	27.0486	27.8413	26.4658	27.2681	27.4022	27.2372
SPAC17G6.10	ssr1	SWI/SNF and RSC complex subunit Ssr1 [Source:PomBase;Acc:SPAC17G6.10]	18	18	18	22.8246	24.5246	22.9313	NA	NA	NA
SPAC17G6.11c	SPAC17G6.11c	glucosidase (predicted) [Source:PomBase;Acc:SPAC17G6.11c]	18	18	21.5783	18	26.9231	26.7428	NA	NA	NA
SPBC106.15	idi1	isopentenyl-diphosphate delta-isomerase Idi1 [Source:PomBase;Acc:SPBC106.15]	18	18	18	18	18	20.2405	NA	NA	NA
SPAC8C9.07	fyv7	rRNA processing protein Fyv7 (predicted) [Source:PomBase;Acc:SPAC8C9.07]	18	18	18	NA	NA	NA	23.1512	22.8211	23.0725
SPBC582.09	pex11	peroxisomal biogenesis factor 11 (predicted) [Source:PomBase;Acc:SPBC582.09]	18	18	18	NA	NA	NA	21.534	22.3033	22.3289
SPAP7G5.04c	lys1	aminoadipate-semialdehyde dehydrogenase [Source:PomBase;Acc:SPAP7G5.04c]	18	18	18	18	21.8913	20.6317	NA	NA	NA
SPAP7G5.05	rpl1002	60S ribosomal protein L10 [Source:PomBase;Acc:SPAP7G5.05]	18	20.0882	19.7651	26.7471	27.6266	26.606	27.7233	28.6399	28.2036
SPAC1556.02c	sdh1	succinate dehydrogenase Sdh1 (predicted) [Source:PomBase;Acc:SPAC1556.02c]	18	18	18	21.8832	22.5411	18	NA	NA	NA
SPBC354.07c	SPBC354.07c	oxysterol binding protein (predicted) [Source:PomBase;Acc:SPBC354.07c]	18	18	18	23.8134	23.4709	22.9327	NA	NA	NA
SPBC354.10	def1	RNAPII degradation factor Def1 (predicted) [Source:PomBase;Acc:SPBC354.10]	18	18	18	30.7653	31.2033	30.4831	30.842	31.4501	30.9183
SPAC1071.09c	SPAC1071.09c	DNAJ domain protein, DNAJC9 family (predicted) [Source:PomBase;Acc:SPAC1071.09c]	18	18	18	19.6035	22.1191	18	NA	NA	NA
SPBC839.06	cta3	P-type ATPase, potassium exporting Cta3 [Source:PomBase;Acc:SPBC839.06]	18	18	18	21.5358	21.937	18	NA	NA	NA
SPBC839.17c	fkh1	FKBP12 peptidyl-prolyl cis-trans isomerase Fkh1 [Source:PomBase;Acc:SPBC839.17c]	18	18	18	25.0969	23.1206	23.9982	23.1823	24.0329	23.425
SPAC23A1.10	tef102	translation elongation factor EF-1 alpha Ef1a-b [Source:PomBase;Acc:SPAC23A1.10]	18	18	18	NA	NA	NA	30.5155	31.534	31.1464
SPAC26H5.12	rpo41	mitochondrial RNA polymerase Rpo41 [Source:PomBase;Acc:SPAC26H5.12]	18	18	18	NA	NA	NA	23.4215	21.1918	21.2512
SPBPJ4664.06	gpt1	UDP-glucose-glycoprotein glucosyltransferase Gpt1 [Source:PomBase;Acc:SPBPJ4664.06]	18	18	18	22.6552	23.9204	20.4617	NA	NA	NA
SPAC25B8.16	pop100	RNase P and RNase MRP subunit (predicted) [Source:PomBase;Acc:SPAC25B8.16]	18	18	18	24.1933	25.0573	23.814	20.8661	21.5513	18
SPAC1F7.01c	spt6	nucleosome remodeling protein Spt6 [Source:PomBase;Acc:SPAC1F7.01c]	18	18	18	25.0411	25.0192	24.4736	26.6044	26.8076	27.2279
SPBC119.08	pmk1	MAP kinase Pmk1 [Source:PomBase;Acc:SPBC119.08]	18	18	18	22.4875	22.3046	20.9225	NA	NA	NA
SPBC119.10	asn1	asparagine synthetase [Source:PomBase;Acc:SPBC119.10]	18	18	18	23.9758	22.0315	24.2421	24.3849	23.9195	24.9689
SPAC1F7.04	rho1	Rho family GTPase Rho1 [Source:PomBase;Acc:SPAC1F7.04]	18	18	18	NA	NA	NA	18	18	20.7833
SPAC1F7.11c	SPAC1F7.11c	transcription factor, zf-fungal binuclear cluster type (predicted) [Source:PomBase;Acc:SPAC1F7.11c]	18	18	18	18	20.0137	18	NA	NA	NA
SPAC21E11.06	tif224	translation initiation factor eIF2B delta subunit (predicted) [Source:PomBase;Acc:SPAC21E11.06]	18	18	18	24.7027	25.2452	22.6772	24.0378	24.0272	24.4778
SPBC530.10c	anc1	mitochondrial adenine nucleotide carrier Anc1 [Source:PomBase;Acc:SPBC530.10c]	18	18	18	23.16	23.0524	24.9783	19.797	22.5269	22.0643
SPAC2C4.11c	rbp28	RNA-binding protein Rbp28 [Source:PomBase;Acc:SPAC2C4.11c]	18	18	18	25.3171	22.2838	23.3377	25.0358	24.8633	26.0953
SPBC713.03	SPBC713.03	mitochondrial D-lactate dehydrogenase, cytochrome (predicted) [Source:PomBase;Acc:SPBC713.03]	18	18	18	18	18	21.2801	NA	NA	NA
SPAC30.04c	abc4	glutathione S-conjugate-exporting ATPase Abc4 [Source:PomBase;Acc:SPAC30.04c]	18	18	18	22.3426	23.1939	23.0832	NA	NA	NA
SPAC29E6.06c	SPAC29E6.06c	cytoplasmic cysteine-tRNA ligase Crs1 (predicted) [Source:PomBase;Acc:SPAC29E6.06c]	18	18	18	18	22.8451	21.8817	18	20.5134	22.5583
SPBC646.04	pla1	poly(A) polymerase Pla1 [Source:PomBase;Acc:SPBC646.04]	18	18	18	24.685	24.4479	25.0018	NA	NA	NA
SPAC9E9.04	SPAC9E9.04	bcap family homolog (predicted) [Source:PomBase;Acc:SPAC9E9.04]	18	18	18	18	18	20.5822	NA	NA	NA
SPAC9E9.11	plr1	pyridoxal reductase Plr1 [Source:PomBase;Acc:SPAC9E9.11]	18	18	18	22.2423	21.5216	20.7919	20.7218	18	22.1956
SPBC646.13	sds23	PP2A-type phosphatase inhibitor Sds23/Moc1 [Source:PomBase;Acc:SPBC646.13]	18	18	18	25.2799	25.0444	23.9584	25.7597	25.5754	25.4825
SPAC27D7.07c	smd1	Sm snRNP core protein Smd1 [Source:PomBase;Acc:SPAC27D7.07c]	18	18	18	28.8735	29.7596	28.4287	28.5189	29.0217	28.9682
SPBC146.07	prp2	U2AF large subunit (U2AF-59) [Source:PomBase;Acc:SPBC146.07]	18	20.7245	20.8235	30.527	30.6934	29.37	29.4257	29.7178	30.0588
SPAC1834.06c	pmo25	mo25 family protein Pmo25 [Source:PomBase;Acc:SPAC1834.06c]	18	18	18	21.7595	18	18	NA	NA	NA
SPAC17D4.04	trm401	tRNA (cytosine-5-)-methyltransferase (predicted) [Source:PomBase;Acc:SPAC17D4.04]	18	18	18	26.8219	27.6128	25.9048	25.394	25.8787	26.6005
SPAC458.02c	SPAC458.02c	mRNP complex (predicted) [Source:PomBase;Acc:SPAC458.02c]	21.7535	17.4794	20.9206	32.567	32.8285	32.3281	33.1663	33.6427	32.9748
SPBC651.06	mug166	Schizosaccharomyces specific protein Mug166 [Source:PomBase;Acc:SPBC651.06]	18	18	18	23.5479	22.7048	25.2356	NA	NA	NA
SPBC651.08c	rpc1	DNA-directed RNA polymerase III complex large subunit Rpc1 (predicted) [Source:PomBase;Acc:SPBC651.08c]	18	18	18	22.9336	22.2761	22.9599	22.3844	21.4007	22.7699
SPAC4F10.09c	noc1	ribosome biogenesis protein Noc1 (predicted) [Source:PomBase;Acc:SPAC4F10.09c]	18	18	18	20.1253	24.4758	18	22.4133	23.5766	23.5422
SPAC4F10.11	spn1	mitotic septin Spn1 [Source:PomBase;Acc:SPAC4F10.11]	18	18	18	NA	NA	NA	19.5295	18	21.9565
SPAC4F10.14c	btf3	nascent polypeptide-associated complex beta subunit [Source:PomBase;Acc:SPAC4F10.14c]	18	18	18	30.3224	30.0352	28.5696	28.2299	28.89	29.0607
SPAC4F10.20	grx1	glutaredoxin Grx1 [Source:PomBase;Acc:SPAC4F10.20]	18	18	18	18	18	21.1688	23.4265	24.2921	23.8694
SPBC3D6.12	dip2	U3 snoRNA associated protein Dip2 (predicted) [Source:PomBase;Acc:SPBC3D6.12]	18	18	18	21.6903	22.9059	19.6111	22.6742	23.2994	22.8537
SPAPB8E5.07c	rrp12	rRNA processing protein Rrp12 (predicted) [Source:PomBase;Acc:SPAPB8E5.07c]	18	18	18	22.6194	21.5693	22.2401	18	22.418	18
SPAC1B3.02c	SPAC1B3.02c	transcription elongation factor, Elf1 family (predicted) [Source:PomBase;Acc:SPAC1B3.02c]	18	18	18	NA	NA	NA	24.5847	24.4873	24.452
SPAC1B3.07c	vps28	ESCRT I complex subunit Vps28 [Source:PomBase;Acc:SPAC1B3.07c]	18	18	18	20.5658	18	18	NA	NA	NA
SPBC17A3.07	pgr1	mitochondrial glutathione reductase Pgr1 [Source:PomBase;Acc:SPBC17A3.07]	18	18	18	18	18	22.206	17.7918	18	18
SPBC691.03c	apl3	AP-2 adaptor complex subunit Alp3 (predicted) [Source:PomBase;Acc:SPBC691.03c]	18	18	18	18	18	18.8578	NA	NA	NA
SPBP22H7.08	rps1002	40S ribosomal protein S10 (predicted) [Source:PomBase;Acc:SPBP22H7.08]	18	17.4391	22.054	31.9735	31.6288	30.0506	32.3277	33.649	32.6905
SPBC11B10.04c	mrps28	mitochondrial ribosomal protein subunit S28 (predicted) [Source:PomBase;Acc:SPBC11B10.04c]	18	18	18	NA	NA	NA	17.5911	18	18
SPBC1215.02c	naa25	NatB N-acetyltransferase complex regulatory subunit Naa25 [Source:PomBase;Acc:SPBC1215.02c]	18	18	18	NA	NA	NA	21.1929	21.3801	18
SPAC22E12.17c	glo3	ARF GTPase activating protein (predicted) [Source:PomBase;Acc:SPAC22E12.17c]	18	18	18	NA	NA	NA	20.8393	21.5991	18
SPAC1006.07	SPAC1006.07	translation initiation factor eIF4A (predicted) [Source:PomBase;Acc:SPAC1006.07]	18	17.909	19.5118	31.4556	31.4435	30.1727	31.4655	32.538	32.5901
SPAC19D5.05c	imp3	U3 snoRNP-associated protein Imp3 (predicted) [Source:PomBase;Acc:SPAC19D5.05c]	18	18	18	NA	NA	NA	20.7634	21.8088	22.2122
SPAC14C4.06c	nab2	poly(A) binding protein Nab2 (predicted) [Source:PomBase;Acc:SPAC14C4.06c]	18	18	18	28.2582	27.1194	26.6978	25.488	25.1064	26.6475
SPAC11E3.05	sea3	ubiquitin-protein ligase E3, coatamer related complex subunit Sea3 (predicted) [Source:PomBase;Acc:SPAC11E3.05]	18	18	18	25.5478	25.8457	23.7979	NA	NA	NA
SPAC4D7.13	usp104	U1 snRNP-associated protein Usp104 [Source:PomBase;Acc:SPAC4D7.13]	18	18	18	25.4057	24.7522	25.4315	24.1678	24.5047	25.1725
SPAC3G6.04	rnp24	RNA-binding protein Rnp24 [Source:PomBase;Acc:SPAC3G6.04]	18	18	18	26.0339	26.0696	24.5427	24.4972	25.336	25.0467
SPBC27.08c	sua1	sulfate adenylyltransferase [Source:PomBase;Acc:SPBC27.08c]	18	18	18	23.665	23.9702	24.6644	21.6059	23.5942	18
SPBC28F2.03	ppi1	cyclophilin family peptidyl-prolyl cis-trans isomerase Cyp2 [Source:PomBase;Acc:SPBC28F2.03]	18	18	18	28.19	27.6003	26.8757	28.442	28.9603	29.231
SPBC28F2.11	hmo1	HMG box protein Hmo1 [Source:PomBase;Acc:SPBC28F2.11]	18	18	18	27.5039	26.9851	26.2095	27.2789	27.6963	26.9119
SPBC28F2.12	rpb1	RNA polymerase II large subunit Rpb1 [Source:PomBase;Acc:SPBC28F2.12]	18	18	18	26.5805	25.6726	26.8655	28.7775	28.4162	28.8398
SPAC1F8.07c	pdc101	pyruvate decarboxylase (predicted) [Source:PomBase;Acc:SPAC1F8.07c]	18	18	18	26.2733	27.5949	26.6341	25.6433	26.5626	26.2175
SPAC11D3.01c	SPAC11D3.01c	conserved fungal protein [Source:PomBase;Acc:SPAC11D3.01c]	18	18	18	NA	NA	NA	18	18	20.0532
SPBC21B10.10	rps402	40S ribosomal protein S4 (predicted) [Source:PomBase;Acc:SPBC21B10.10]	18	18	18	28.5575	28.5118	26.5729	29.3555	30.6264	30.2292
SPAC11D3.15	SPAC11D3.15	5-oxoprolinase (ATP-hydrolizing) (predicted) [Source:PomBase;Acc:SPAC11D3.15]	18	18	18	22.6102	22.917	23.0994	23.3727	23.565	24.7198
SPBC21B10.03c	ath1	ataxin-2 homolog [Source:PomBase;Acc:SPBC21B10.03c]	18	18	18	28.4959	28.571	28.0285	29.5454	29.7945	29.6204
SPBC19C2.13c	ctu2	cytosolic thiouridylase subunit Ctu2 [Source:PomBase;Acc:SPBC19C2.13c]	16.8194	18	18	23.1721	23.8553	21.9721	18	25.1288	24.2162
SPBC18H10.03	tif35	translation initiation factor eIF3g [Source:PomBase;Acc:SPBC18H10.03]	18	18.6325	20.2239	33.0577	32.587	31.7352	33.7725	33.6677	33.9492
SPAC13G6.14	aps1	diadenosine 5',5'''-p1,p6-hexaphosphate hydrolase Aps1 [Source:PomBase;Acc:SPAC13G6.14]	18	18	18	21.9068	21.3267	21.2775	18	21.2093	18
SPBC9B6.05c	lsm3	U6 snRNP-associated protein Lsm3 (predicted) [Source:PomBase;Acc:SPBC9B6.05c]	18	14.9225	18	26.4873	25.2761	24.7816	25.1629	23.9927	25.7153
SPBC9B6.06	mrpl10	mitochondrial ribosomal protein subunit L15 (predicted) [Source:PomBase;Acc:SPBC9B6.06]	18	18	18	18	18	18.9913	NA	NA	NA
SPBC3H7.11	abp140	actin binding methyltransferase Abp140 (predicted) [Source:PomBase;Acc:SPBC3H7.11]	18	18	18	22.7973	21.3968	18	18	18	20.5961
SPAC12G12.13c	cid14	poly(A) polymerase Cid14 [Source:PomBase;Acc:SPAC12G12.13c]	18	18	18	26.475	26.1328	25.6667	26.6147	26.178	26.2837
SPAC12G12.02	efg1	rRNA processing protein Efg1 (predicted) [Source:PomBase;Acc:SPAC12G12.02]	18	18	18	27.9689	28.9207	27.2979	27.8067	27.9704	27.8888
SPAC31A2.07c	dbp10	ATP-dependent RNA helicase Dbp10 (predicted) [Source:PomBase;Acc:SPAC31A2.07c]	18	18	18	24.1874	25.8506	23.691	25.8195	26.848	25.4019
SPBC16E9.13	ksp1	serine/threonine protein kinase Ksp1 (predicted) [Source:PomBase;Acc:SPBC16E9.13]	18	18	18	24.576	24.8534	22.3099	NA	NA	NA
SPAC31A2.12	rod1	arrestin/PY protein involved in ubiquitin-mediated endocytosis Rod1 (predicted) [Source:PomBase;Acc:SPAC31A2.12]	18	18	18	23.7408	21.1073	22.2559	NA	NA	NA
SPBC1A4.07c	sof1	U3 snoRNP-associated protein Sof1 (predicted) [Source:PomBase;Acc:SPBC1A4.07c]	18	18	18	24.211	24.3827	23.4531	25.1791	25.5946	25.7951
SPBC1A4.09	pus7	pseudouridine synthase Pus7 (predicted) [Source:PomBase;Acc:SPBC1A4.09]	18	18	18	24.8218	24.5176	23.1088	24.1896	25.0241	24.9133
SPAC227.08c	yth1	mRNA cleavage and polyadenylation specificity factor complex Yth1 [Source:PomBase;Acc:SPAC227.08c]	18	18	18	25.3415	25.0991	22.8328	23.8367	24.2996	24.0691
SPAC227.18	lys3	saccharopine dehydrogenase Lys3 [Source:PomBase;Acc:SPAC227.18]	18	18	18	23.7878	22.6948	24.0309	NA	NA	NA
SPBC29A3.16	rrs1	ribosome biogenesis protein Rrs1 [Source:PomBase;Acc:SPBC29A3.16]	18	18	18	27.1706	27.6462	26.2535	25.4602	26.556	24.7804
SPBC18E5.04	rpl1001	60S ribosomal protein L10 [Source:PomBase;Acc:SPBC18E5.04]	18	18	18	26.6418	25.5184	26.275	NA	NA	NA
SPBC1711.06	rpl401	60S ribosomal protein L4 (predicted) [Source:PomBase;Acc:SPBC1711.06]	18	18	18	30.3454	30.2468	29.0953	28.1677	29.0466	28.1056
SPBC17G9.03c	krs1	cytoplasmic lysine-tRNA ligase Krs1 (predicted) [Source:PomBase;Acc:SPBC17G9.03c]	18	19.5347	22.341	32.7649	33.2029	31.8658	32.3221	33.1685	33.2587
SPBC17G9.05	rct1	RRM-containing cyclophilin regulating transcription Rct1 [Source:PomBase;Acc:SPBC17G9.05]	18	18	18	26.453	26.876	24.8324	26.7403	27.667	33.0137
SPBC17G9.09	tif213	translation initiation factor eIF2 gamma subunit [Source:PomBase;Acc:SPBC17G9.09]	18	18	18	28.1733	28.6686	26.9625	25.2297	25.2112	26.7089
SPBC1815.01	eno101	enolase (predicted) [Source:PomBase;Acc:SPBC1815.01]	18	18	17.2091	28.525	28.4857	27.5261	25.6648	26.6075	27.4272
SPBC15C4.05	dhx29	ATP-dependent RNA helicase, human DHX29 ortholog (predicted) [Source:PomBase;Acc:SPBC15C4.05]	20.2378	18.7879	18.0607	29.1736	29.5729	28.3342	28.1728	28.322	28.5276
SPBC16H5.02	pfk1	6-phosphofructokinase pfk1 [Source:PomBase;Acc:SPBC16H5.02]	18	18	18	25.5889	26.277	25.9121	24.5857	25.1126	25.2964
SPBC19G7.03c	rps3002	40S ribosomal protein S30 (predicted) [Source:PomBase;Acc:SPBC19G7.03c]	18	18	18	NA	NA	NA	30.5455	30.5568	30.1511
SPBC19G7.05c	bgs1	1,3-beta-glucan synthase catalytic subunit Bgs1 [Source:PomBase;Acc:SPBC19G7.05c]	18	16.7032	18	20.6585	22.6625	23.3159	NA	NA	NA
SPBC19G7.16	iws1	transcription elongation factor complex subunit Iws1 (predicted) [Source:PomBase;Acc:SPBC19G7.16]	18	18	18	21.6761	21.5062	18	NA	NA	NA
SPAC3H8.10	spo20	sec14 cytosolic factor family, glycerophospholipid-transfer protein Spo20/Sec14 [Source:PomBase;Acc:SPAC3H8.10]	18	18	18	25.0196	26.0982	24.3209	21.9117	22.5469	24.0123
SPAC1F3.01	rrp6	exosome 3'-5' exoribonuclease subunit Rrp6 (predicted) [Source:PomBase;Acc:SPAC1F3.01]	18	18	18	23.0369	25.4588	24.0832	24.418	24.9424	23.5867
SPAC1F3.05	gga21	Golgi localized Arf binding gamma-adaptin ortholog Gga21 [Source:PomBase;Acc:SPAC1F3.05]	18	18	18	21.5687	21.2819	18	21.8793	22.2023	18
SPAC1F3.06c	spo15	sporulation protein Spo15 [Source:PomBase;Acc:SPAC1F3.06c]	18	18	18	NA	NA	NA	24.774	24.511	22.3582
SPAC1D4.02c	grh1	human GRASP protein family Golgi protein (predicted) [Source:PomBase;Acc:SPAC1D4.02c]	18	18	18	18	23.5392	18	NA	NA	NA
SPBC21D10.11c	nfs1	mitochondrial cysteine desulfurase Nfs1 (predicted) [Source:PomBase;Acc:SPBC21D10.11c]	18	18	18	22.4708	18	18	NA	NA	NA
SPAC1D4.14	tho2	THO complex subunit Tho2 (predicted) [Source:PomBase;Acc:SPAC1D4.14]	18	18	18	27.5763	26.0454	26.967	27.6497	26.7464	28.1262
SPBC2G5.06c	hmt2	sulfide-quinone oxidoreductase [Source:PomBase;Acc:SPBC2G5.06c]	18	18	18	24.2008	24.1942	24.75	23.8468	24.0032	23.1233
SPBC25B2.09c	mrs1	mitochondrial and cytoplasmic arginine-tRNA ligase Rrs1/Mrs1 (predicted) [Source:PomBase;Acc:SPBC25B2.09c]	18	18	18	25.2515	25.0375	22.2683	24.7704	24.8196	25.3216
SPAC4G8.07c	trm2	tRNA (m5U54) methyltransferase Trm2 (predicted) [Source:PomBase;Acc:SPAC4G8.07c]	18	18	18	23.1434	22.5269	21.0513	NA	NA	NA
SPBC6B1.10	prp17	splicing factor Prp17 [Source:PomBase;Acc:SPBC6B1.10]	18	18	18	25.5022	26.3524	24.4898	24.7627	25.5684	25.2514
SPAC16C9.03	nmd3	export adaptor Nmd3 (predicted) [Source:PomBase;Acc:SPAC16C9.03]	18	18	18	23.3746	25.2811	19.1041	26.1287	27.5429	26.3727
SPBC336.02	SPBC336.02	18S rRNA dimethylase (predicted) [Source:PomBase;Acc:SPBC336.02]	18	18	18	27.4809	27.881	26.7872	25.907	26.6486	26.6188
SPAC23G3.08c	ubp7	ubiquitin C-terminal hydrolase Ubp7 [Source:PomBase;Acc:SPAC23G3.08c]	18	18	18	22.5018	18	22.885	NA	NA	NA
SPBC336.10c	tif512	translation elongation factor eIF5A (predicted) [Source:PomBase;Acc:SPBC336.10c]	18	18	20.8576	28.1368	28.6605	28.7021	28.5064	27.7105	27.1809
SPAC1687.19c	qtr1	queuine tRNA-ribosyltransferase Qtrt1 [Source:PomBase;Acc:SPAC1687.19c]	18	18	18	21.2419	22.1234	18	NA	NA	NA
SPBC685.06	rps001	40S ribosomal protein S0A (p40) [Source:PomBase;Acc:SPBC685.06]	18	18	18	28.2067	28.9294	27.7275	27.3298	28.4979	27.4267
SPAC821.04c	cid13	poly(A) polymerase Cid13 [Source:PomBase;Acc:SPAC821.04c]	18	18	18	NA	NA	NA	21.2919	21.4279	21.3376
SPBC32F12.03c	gpx1	glutathione peroxidase Gpx1 [Source:PomBase;Acc:SPBC32F12.03c]	18	18	18	24.1003	23.425	22.2344	20.6011	22.8149	23.0017
SPAC23C4.02	crn1	actin binding protein, coronin Crn1 [Source:PomBase;Acc:SPAC23C4.02]	18	18	18	20.7813	21.5582	18	NA	NA	NA
SPAC23C4.19	spt5	DSIF transcription elongation factor complex subunit Spt5 [Source:PomBase;Acc:SPAC23C4.19]	18	18	18	27.4603	27.1054	27.3262	28.7388	28.709	29.6983
SPAC1A6.02	SPAC1A6.02	WD repeat protein, human WDR55 family, involved in ribosome biogenesis (predicted) [Source:PomBase;Acc:SPAC1A6.02]	18	18	18	NA	NA	NA	22.1042	22.8024	22.2927
SPBP4H10.18c	SPBP4H10.18c	Schizosaccharomyces specific protein [Source:PomBase;Acc:SPBP4H10.18c]	18	18	18	22.7603	21.1416	21.5585	NA	NA	NA
SPBC1703.10	ypt1	GTPase Ypt1 [Source:PomBase;Acc:SPBC1703.10]	18	18	18	18	23.2262	22.8632	NA	NA	NA
SPAC30D11.09	cwf19	complexed with Cdc5 protein Cwf19 [Source:PomBase;Acc:SPAC30D11.09]	18	18	18	21.461	22.4907	21.2057	22.9613	23.0867	23.4363
SPAC56F8.03	SPAC56F8.03	translation initiation factor IF2 (predicted) [Source:PomBase;Acc:SPAC56F8.03]	18	18	18	28.5198	29.3527	28.5419	28.9925	29.1017	29.3559
SPBC1703.14c	top1	DNA topoisomerase I [Source:PomBase;Acc:SPBC1703.14c]	18	18	18	21.8974	21.4647	18	NA	NA	NA
SPAC22A12.15c	bip1	ER heat shock protein BiP [Source:PomBase;Acc:SPAC22A12.15c]	18	18	18	24.0785	23.5503	23.0341	NA	NA	NA
SPAC10F6.02c	prp22	ATP-dependent RNA helicase Prp22 [Source:PomBase;Acc:SPAC10F6.02c]	17.4879	18	18	28.4243	29.2455	28.2272	28.5928	28.681	28.6046
SPBC2D10.04	SPBC2D10.04	arrestin Aly1 related, implicated in endocytosis [Source:PomBase;Acc:SPBC2D10.04]	18	18	18	23.0457	18	22.3347	19.4577	19.4159	18
SPAC10F6.06	vip1	RNA-binding protein Vip1 [Source:PomBase;Acc:SPAC10F6.06]	18	18	18	25.16	25.1964	24.3997	22.3195	23.5304	24.6204
SPAC10F6.13c	SPAC10F6.13c	aspartate aminotransferase (predicted) [Source:PomBase;Acc:SPAC10F6.13c]	18	18	18	26.1907	26.377	25.4941	25.4888	25.7351	25.7053
SPAC56E4.05	mug69	ENV10 family protein (predicted) [Source:PomBase;Acc:SPAC56E4.05]	18	18	18	18	18	21.9773	NA	NA	NA
SPBC30D10.15	SPBC30D10.15	snoRNP assembly factor Naf1 (predicted) [Source:PomBase;Acc:SPBC30D10.15]	19.8728	18	16.8379	23.9098	24.9301	21.8839	22.5958	22.9947	18
SPBC30D10.07c	SPBC30D10.07c	biotin-protein ligase (predicted) [Source:PomBase;Acc:SPBC30D10.07c]	18	18	18	18	22.063	18	NA	NA	NA
SPAC57A10.11c	tim40	TIM22 inner membrane protein import complex subunit Tim40 (predicted) [Source:PomBase;Acc:SPAC57A10.11c]	18	18	18	20.9051	22.212	21.6425	NA	NA	NA
SPAC57A7.06	utp14	U3 snoRNP protein Utp14 (predicted) [Source:PomBase;Acc:SPAC57A7.06]	21.8311	18	18	18	20.7594	21.0083	23.4013	24.5534	22.2328
SPAC824.04	swd22	mRNA cleavage and polyadenylation specificity factor complex subunit, WD repeat protein Swd22 [Source:PomBase;Acc:SPAC824.04]	18	18	18	21.8072	21.5995	18	NA	NA	NA
SPAC17A5.03	rpl301	60S ribosomal protein L3 [Source:PomBase;Acc:SPAC17A5.03]	18	19.315	20.7455	30.4052	30.2647	29.4117	30.8973	31.2974	31.2554
SPAC17A5.10	SPAC17A5.10	conserved fungal protein [Source:PomBase;Acc:SPAC17A5.10]	18	18	18	25.631	24.3795	24.2819	21.8114	21.7284	22.8067
SPAC1610.03c	crp79	poly(A) binding protein Crp79 [Source:PomBase;Acc:SPAC1610.03c]	18	18	18	NA	NA	NA	21.722	22.432	23.9457
SPAC110.04c	pss1	heat shock protein Pss1 [Source:PomBase;Acc:SPAC110.04c]	18	18	18	24.4579	24.9029	23.7203	24.0124	25.4811	20.5838
SPAC17H9.01	cid16	poly(A) polymerase Cid16 (predicted) [Source:PomBase;Acc:SPAC17H9.01]	18	18	18	21.5491	21.3744	21.5346	NA	NA	NA
SPAC17H9.13c	SPAC17H9.13c	glutamate 5-kinase (predicted) [Source:PomBase;Acc:SPAC17H9.13c]	18	18	18	20.8998	21.5788	18	NA	NA	NA
SPAC3C7.08c	elf1	AAA family ATPase Elf1 [Source:PomBase;Acc:SPAC3C7.08c]	18	18	18	26.5034	26.563	25.6617	25.7119	27.2078	26.5158
SPAC23C11.02c	rps23	40S ribosomal protein S23 (predicted) [Source:PomBase;Acc:SPAC23C11.02c]	18	18	18	NA	NA	NA	26.7876	27.6363	27.3527
SPAC23C11.11	cka1	serine/threonine protein kinase Cka1 [Source:PomBase;Acc:SPAC23C11.11]	18	18	18	27.6618	26.7367	26.262	25.2577	24.9303	25.5769
SPAC23C11.15	pst2	Clr6 histone deacetylase complex subunit Pst2 [Source:PomBase;Acc:SPAC23C11.15]	18	18	18	23.5331	22.4848	23.3296	NA	NA	NA
SPAC23C11.16	plo1	Polo kinase Plo1 [Source:PomBase;Acc:SPAC23C11.16]	18	18	18	18	18	21.2827	21.8061	21.5457	22.6973
SPAC13F5.05	mpd1	thioredoxin family protein Mpd1 (predicted) [Source:PomBase;Acc:SPAC13F5.05]	18	18	18	18	24.0507	18	NA	NA	NA
SPAC1783.05	hrp1	ATP-dependent DNA helicase Hrp1 [Source:PomBase;Acc:SPAC1783.05]	18	18	18	NA	NA	NA	21.9283	22.2512	22.2669
SPAC1783.08c	rpl1502	60S ribosomal protein L15b (predicted) [Source:PomBase;Acc:SPAC1783.08c]	18	18	18	24.1323	25.6197	23.7181	25.2008	25.3966	25.2255
SPAC1327.01c	SPAC1327.01c	transcription factor, zf-fungal binuclear cluster type (predicted) [Source:PomBase;Acc:SPAC1327.01c]	18	18	18	21.5805	21.6736	20.8294	NA	NA	NA
SPAC18G6.14c	rps7	40S ribosomal protein S7 (predicted) [Source:PomBase;Acc:SPAC18G6.14c]	18	18.5807	19.9503	29.3987	31.3402	29.3029	30.57	32.2659	31.0093
SPAC13D6.02c	byr3	translational activator, zf-CCHC type zinc finger protein (predicted) [Source:PomBase;Acc:SPAC13D6.02c]	18	18.7231	20.4092	33.031	33.7142	32.1372	34.4654	34.9857	33.7525
SPAC13D6.03c	trm9	tRNA (uridine) methyltransferase Trm9 (predicted) [Source:PomBase;Acc:SPAC13D6.03c]	18	18	18	26.3073	26.258	24.6467	25.8558	27.0675	27.0677
SPAC4G9.11c	cmb1	cytosine-mismatch binding protein 1 [Source:PomBase;Acc:SPAC4G9.11c]	18	18	18	20.9421	18	19.733	NA	NA	NA
SPAC13G7.09c	SPAC13G7.09c	conserved fungal protein [Source:PomBase;Acc:SPAC13G7.09c]	18	18	18	22.5593	20.8285	22.0523	NA	NA	NA
SPAC1B9.03c	SPAC1B9.03c	RNA-binding protein involved in ribosomal large subunit assembly and maintenance (predicted) [Source:PomBase;Acc:SPAC1B9.03c]	18	18	18	23.6752	24.4054	23.4432	27.5631	27.3463	26.633
SPAC32A11.04c	tif212	translation initiation factor eIF2 beta subunit (predicted) [Source:PomBase;Acc:SPAC32A11.04c]	20.9274	18	18	28.8408	29.3027	27.7039	27.26	27.9446	28.2207
SPAC19A8.08	upf2	nonsense-mediated decay protein Upf2 [Source:PomBase;Acc:SPAC19A8.08]	18	18	18	26.3017	27.2037	25.9256	25.613	25.6601	26.812
SPAC23H3.15c	SPAC23H3.15c	Schizosaccharomyces specific protein [Source:PomBase;Acc:SPAC23H3.15c]	18	18	18	NA	NA	NA	19.8524	24.7684	18
SPAC25H1.08c	SPAC25H1.08c	ribosome assembly protein Sqt1 (predicted) [Source:PomBase;Acc:SPAC25H1.08c]	18	18	18	19.7366	18	18	NA	NA	NA
SPAC4A8.12c	sds22	protein phosphatase regulatory subunit Sds22 [Source:PomBase;Acc:SPAC4A8.12c]	18	18	18	20.2992	19.5835	19.4905	NA	NA	NA
SPAC7D4.14c	iss10	Mmi1-driven selective elimination factor Iss10 [Source:PomBase;Acc:SPAC7D4.14c]	18	18	18	NA	NA	NA	23.4579	21.0151	23.5478
SPAC4F8.14c	hcs1	3-hydroxy-3-methylglutaryl-CoA synthase [Source:PomBase;Acc:SPAC4F8.14c]	18	18	18	21.0061	18	22.1842	NA	NA	NA
SPAC4F8.10c	stg1	SM22/transgelin-like actin modulating protein Stg1 [Source:PomBase;Acc:SPAC4F8.10c]	18	18	18	NA	NA	NA	21.9727	18	18
SPAC4F8.04	SPAC4F8.04	Brix domain protein Rpf1 (predicted) [Source:PomBase;Acc:SPAC4F8.04]	18	18	18	23.966	24.5535	23.3056	22.9776	23.764	23.179
SPAC4F8.03	sdo1	SBDS family ribosome maturation protein Sdo1 (predicted) [Source:PomBase;Acc:SPAC4F8.03]	18	18	18	24.3294	24.606	22.6997	26.6812	27.6922	26.9131
SPAC644.12	cdc5	splicing factor, Prp19 complex subunit Cdc5 [Source:PomBase;Acc:SPAC644.12]	18	18	18	26.619	26.5919	25.5254	25.8457	25.3081	25.8639
SPAC644.13c	SPAC644.13c	Rab GTPase binding (predicted) [Source:PomBase;Acc:SPAC644.13c]	18	18	18	21.1584	18	18	NA	NA	NA
SPAC644.16	rna15	RNA-binding protein Rna15 [Source:PomBase;Acc:SPAC644.16]	18	18	18	26.7666	27.535	25.2566	27.243	27.817	28.0001
SPAC6F6.03c	SPAC6F6.03c	ribosome export GTPase (predicted) [Source:PomBase;Acc:SPAC6F6.03c]	18	18	18	26.8514	27.4953	25.9269	26.4757	27.121	26.4077
SPAC1805.11c	rps2602	40S ribosomal protein S26 (predicted) [Source:PomBase;Acc:SPAC1805.11c]	18	18.8394	21.4753	31.4461	31.7695	30.0965	30.7867	30.9943	31.0353
SPAC1805.12c	uep1	ribosomal-ubiquitin fusion protein Ubi2 [Source:PomBase;Acc:SPAC1805.12c]	18	18	18	NA	NA	NA	18	23.312	24.1421
SPAC3F10.17	ltv1	ribosome biogenesis protein Ltv1 (predicted) [Source:PomBase;Acc:SPAC3F10.17]	20.5566	18	18	22.7098	22.572	21.6662	NA	NA	NA
SPAC513.01c	eft201	translation elongation factor 2 (EF-2) Eft2,A [Source:PomBase;Acc:SPAC513.01c]	18	18	18	NA	NA	NA	30.4505	31.0256	31.0217
SPAC2E1P3.04	cao1	copper amine oxidase Cao1 [Source:PomBase;Acc:SPAC2E1P3.04]	18	18	18	22.6624	23.29	23.68	NA	NA	NA
SPAC31G5.01	sap49	U2 snRNP-associated RNA-binding protein Sap49 [Source:PomBase;Acc:SPAC31G5.01]	18	18	18	24.1273	27.0533	22.9634	27.7285	28.4298	27.2132
SPAC24C9.06c	aco1	aconitate hydratase Aco1 (predicted) [Source:PomBase;Acc:SPAC24C9.06c]	18	18	18	21.0043	18	18	NA	NA	NA
SPAC688.03c	SPAC688.03c	human AMMECR1 homolog [Source:PomBase;Acc:SPAC688.03c]	18	18	18	24.079	22.5325	23.503	20.6648	20.8987	18
SPAC3G9.15c	fcf2	rRNA processing protein Fcf2 (predicted) [Source:PomBase;Acc:SPAC3G9.15c]	18	18	18	22.1191	20.2739	21.549	18	22.1677	22.4367
SPAC3G9.03	rpl2301	60S ribosomal protein L23 [Source:PomBase;Acc:SPAC3G9.03]	18	18	18	NA	NA	NA	23.0514	23.5513	21.9844
SPAC1486.04c	alm1	medial ring protein Alm1 [Source:PomBase;Acc:SPAC1486.04c]	18	18	18	24.0671	24.5537	23.5374	NA	NA	NA
SPAC1486.08	cox16	mitochondrial inner membrane protein involved in cytochrome c oxidase assembly Cox16 (predicted) [Source:PomBase;Acc:SPAC1486.08]	29.3664	20.0709	18	24.4776	23.2904	18	NA	NA	NA
SPAC1486.09	nob1	ribosome biogenesis protein Nob1 (predicted) [Source:PomBase;Acc:SPAC1486.09]	18	18	18	28.4286	27.9685	27.1114	26.3645	28.5611	28.6412
SPAC6G10.04c	pre5	20S proteasome complex subunit alpha 6 subunit Pre5 (predicted) [Source:PomBase;Acc:SPAC6G10.04c]	22.4151	19.5036	18.7343	23.7693	18	18	20.1824	20.4244	18
SPAC6G9.07c	arc4	ARP2/3 actin-organizing complex subunit Arc4 [Source:PomBase;Acc:SPAC6G9.07c]	18	18	18	18	21.322	20.5763	NA	NA	NA
SPAC6G9.11	syb1	SNAP receptor, synaptobrevin family [Source:PomBase;Acc:SPAC6G9.11]	18	18	18	18	18	22.4907	NA	NA	NA
SPAC26A3.07c	rpl1101	60S ribosomal protein L11 (predicted) [Source:PomBase;Acc:SPAC26A3.07c]	18	18	18	NA	NA	NA	26.4188	27.8451	27.421
SPAC26A3.17c	SPAC26A3.17c	N-methyltransferase (predicted) [Source:PomBase;Acc:SPAC26A3.17c]	18	18	18	18	18	23.9783	NA	NA	NA
SPAC8E11.10	SPAC8E11.10	sorbose reductase (predicted) [Source:PomBase;Acc:SPAC8E11.10]	18	18	18	20.9209	18	22.2042	NA	NA	NA
SPAC959.08	rpl2102	60S ribosomal protein L21 (predicted) [Source:PomBase;Acc:SPAC959.08]	18	18	18	24.4783	25.0505	23.6741	27.1777	27.0594	26.83
SPAC3H5.12c	rpl501	60S ribosomal protein L5 (predicted) [Source:PomBase;Acc:SPAC3H5.12c]	18	18.7999	15.8212	28.0979	27.5035	27.5362	28.4103	28.6483	28.7325
SPAC16E8.06c	nop12	RNA-binding protein Nop12 (predicted) [Source:PomBase;Acc:SPAC16E8.06c]	18	18	18	25.7953	26.1927	25.3721	24.6061	27.0513	27.0157
SPAC16E8.16	sua7	transcription factor TFIIB [Source:PomBase;Acc:SPAC16E8.16]	18	18	18	21.2746	21.1103	18	21.7698	21.8175	18
SPAC1142.04	SPAC1142.04	Noc complex subunit Noc2 family (predicted) [Source:PomBase;Acc:SPAC1142.04]	18	18	18	26.2696	27.1117	23.1514	24.822	24.8677	21.9241
SPAC1142.07c	vps32	ESCRT III complex subunit Vps32 [Source:PomBase;Acc:SPAC1142.07c]	18	18	18	18	18	28.8836	NA	NA	NA
SPAC8C9.04	SPAC8C9.04	Schizosaccharomyces specific protein [Source:PomBase;Acc:SPAC8C9.04]	18	18	18	26.2172	23.3072	25.2484	26.0713	26.6176	26.6273
SPAC15A10.08	ain1	alpha-actinin [Source:PomBase;Acc:SPAC15A10.08]	18	18	18	24.0232	24.4613	23.7103	23.8293	23.9669	24.4325
SPAC15E1.04	hal3	thymidylate synthase/ flavoprotein fusion protein Hal3 [Source:PomBase;Acc:SPAC15E1.04]	18	18	18	18	18	22.2952	NA	NA	NA
SPAC15E1.08	naa10	NatA N-acetyltransferase complex catalytic subunit Naa10 (predicted) [Source:PomBase;Acc:SPAC15E1.08]	18	18	18	18	18	21.4188	NA	NA	NA
SPAP7G5.02c	gua2	GMP synthase [glutamine-hydrolyzing] Gua2 (predicted) [Source:PomBase;Acc:SPAP7G5.02c]	18	18	18	22.4203	22.3132	21.3567	20.4981	20.233	21.7537
SPAC4H3.01	SPAC4H3.01	DNAJ domain protein Caj1/Djp1 type (predicted) [Source:PomBase;Acc:SPAC4H3.01]	18	18	18	24.3255	25.4167	23.7763	24.1811	24.594	24.4359
SPAC1071.07c	rps1502	40S ribosomal protein S15 (predicted) [Source:PomBase;Acc:SPAC1071.07c]	18	18	18	26.5353	25.935	25.6085	25.2549	24.976	25.8736
SPAC1071.12c	stp1	protein tyrosine phosphatase Stp1 [Source:PomBase;Acc:SPAC1071.12c]	18	18	18	21.7087	18	20.1776	NA	NA	NA
SPAC926.04c	hsp90	Hsp90 chaperone [Source:PomBase;Acc:SPAC926.04c]	18	18	18	25.7316	26.052	25.9481	23.8294	25.2851	24.3359
SPAC926.08c	rpf2	Brix domain ribosome biogenesis protein Rpf2 [Source:PomBase;Acc:SPAC926.08c]	18	18	18	26.0864	25.4915	24.4625	NA	NA	NA
SPAC926.09c	fas1	fatty acid synthase beta subunit Fas1 [Source:PomBase;Acc:SPAC926.09c]	18	18	18	18	18	22.2256	20.3524	22.1058	22.1009
SPAC2F3.04c	rim1	mitochondrial single-stranded DNA binding protein Rim1 [Source:PomBase;Acc:SPAC2F3.04c]	19.7591	22.5062	21.3973	31.7348	30.7702	30.9747	29.6719	30.5207	29.4454
SPAC2F3.09	hem1	5-aminolevulinate synthase Hem1 [Source:PomBase;Acc:SPAC2F3.09]	18	18	18	NA	NA	NA	22.3852	22.9325	22.6219
SPAC2F3.15	lsk1	P-TEFb-associated cyclin-dependent protein kinase Lsk1 [Source:PomBase;Acc:SPAC2F3.15]	18	18	18	26.0451	26.3166	24.7754	25.4156	25.2441	25.3957
SPAPJ698.02c	rps002	40S ribosomal protein S0B [Source:PomBase;Acc:SPAPJ698.02c]	18	18	18	29.0994	29.2395	28.1727	29.0152	29.7648	29.5932
SPAC25B8.11	SPAC25B8.11	transcription factor (predicted) [Source:PomBase;Acc:SPAC25B8.11]	18	18	18	NA	NA	NA	21.2104	21.392	18
SPAC25B8.12c	SPAC25B8.12c	unknown HAD superfamily hydrolase [Source:PomBase;Acc:SPAC25B8.12c]	18	18	18	24.9648	24.3133	24.5014	21.7538	23.8874	21.884
SPAC1F7.07c	fip1	iron permease Fip1 [Source:PomBase;Acc:SPAC1F7.07c]	18	18	18	21.2661	18	18	NA	NA	NA
SPAC25G10.06	rps2801	40S ribosomal protein S28 (predicted) [Source:PomBase;Acc:SPAC25G10.06]	18	18	18	NA	NA	NA	30.9273	30.1961	32.0741
SPAC27F1.07	ost1	dolichyl-diphospho-oligosaccharide-protein glycosyltransferase Ost1 (predicted) [Source:PomBase;Acc:SPAC27F1.07]	18	18	18	22.3186	18	22.529	NA	NA	NA
SPAC16.04	dus3	tRNA dihydrouridine synthase Dus3 (predicted) [Source:PomBase;Acc:SPAC16.04]	18	18	18	28.0744	27.8144	26.5828	26.9337	27.5434	27.8016
SPAC9E9.03	leu2	3-isopropylmalate dehydratase Leu2 (predicted) [Source:PomBase;Acc:SPAC9E9.03]	18	18	18	23.0696	24.3338	23.289	22.8396	23.511	23.2261
SPAC9E9.14	vps24	ESCRT III complex subunit Vps24 [Source:PomBase;Acc:SPAC9E9.14]	18	18	18	18	18	20.0708	NA	NA	NA
SPAC17C9.03	tif471	translation initiation factor eIF4G [Source:PomBase;Acc:SPAC17C9.03]	18	19.3959	22.9669	33.8791	34.0242	33.3785	34.5831	34.8267	34.7891
SPAC27D7.03c	mei2	RNA-binding protein involved in meiosis Mei2 [Source:PomBase;Acc:SPAC27D7.03c]	18	18	18	18	21.2265	18	22.1468	22.07	22.369
SPAC1093.02	pdx3	pyridoxamine 5'-phosphate oxidase Pdx3 (predicted) [Source:PomBase;Acc:SPAC1093.02]	18	18	18	22.0114	21.9577	20.7743	NA	NA	NA
SPAC1093.05	SPAC1093.05	ATP-dependent RNA helicase Hca4 (predicted) [Source:PomBase;Acc:SPAC1093.05]	18	18	18	NA	NA	NA	22.3107	22.3153	23.1828
SPAC30C2.04	asc1	cofactor for cytoplasmic methionyl-and glutamyl-tRNA synthetases Asc1 (predicted) [Source:PomBase;Acc:SPAC30C2.04]	18.2459	18	18	28.0623	28.2997	27.1642	25.6391	26.6882	26.689
SPAC30C2.06c	dml1	mitochondrial inheritance GTPase, tubulin-like (predicted) [Source:PomBase;Acc:SPAC30C2.06c]	18	18	18	23.895	18	18	NA	NA	NA
SPAC144.01	SPAC144.01	Schizosaccharomyces specific protein [Source:PomBase;Acc:SPAC144.01]	18	18	18	NA	NA	NA	22.0296	22.4877	21.9329
SPAC144.11	rps1102	40S ribosomal protein S11 (predicted) [Source:PomBase;Acc:SPAC144.11]	18	18	18	NA	NA	NA	29.7405	30.8827	30.4416
SPAC1834.04	hht1	histone H3 h3.1 [Source:PomBase;Acc:SPAC1834.04]	18	18	18	NA	NA	NA	25.2411	25.3331	25.1519
SPAC1782.10c	nhp2	box H/ACA snoRNP complex subunit Nhp2 [Source:PomBase;Acc:SPAC1782.10c]	17.5078	18	18	22.9149	23.2319	18	NA	NA	NA
SPAC20G4.08	pdc1	mRNA decapping scaffolding protein [Source:PomBase;Acc:SPAC20G4.08]	18	18	17.4648	25.662	26.4933	24.9506	25.443	26.7852	27.0209
SPAC4F10.06	bud22	ribosome small subunit biogenesis protein, BUD22 family (predicted) [Source:PomBase;Acc:SPAC4F10.06]	18	18	18	24.5366	26.0786	23.2862	23.3907	22.7792	22.3338
SPAC4F10.13c	mpd2	GYF domain protein [Source:PomBase;Acc:SPAC4F10.13c]	18	18	18	23.4996	24.5451	23.342	23.0601	23.9794	23.4722
SPAC19B12.11c	SPAC19B12.11c	zinc finger protein, human ZNF593 ortholog [Source:PomBase;Acc:SPAC19B12.11c]	18	18	18	26.0817	26.8403	25.1835	25.6126	26.4264	25.2836
SPAC1B3.09c	SPAC1B3.09c	Noc2p-Noc3p complex subunit Noc2 family (predicted) [Source:PomBase;Acc:SPAC1B3.09c]	18	18	18	NA	NA	NA	21.7024	22.7577	18
SPAC1B3.16c	vht1	vitamin H transmembrane transporter Vht1 [Source:PomBase;Acc:SPAC1B3.16c]	18	18	18	22.656	23.4782	22.5219	NA	NA	NA
SPAC1952.03	otu2	ubiquitin specific cysteine protease, OTU family, Otu2 [Source:PomBase;Acc:SPAC1952.03]	18	18	18	22.4458	23.9938	21.5634	23.0972	24.6131	18
SPAC890.08	rpl31	60S ribosomal protein L31 (predicted) [Source:PomBase;Acc:SPAC890.08]	18	18	18	25.8432	26.6803	24.6841	27.0822	27.9857	27.341
SPAC22E12.05c	rer1	Rer1 family protein (predicted) [Source:PomBase;Acc:SPAC22E12.05c]	18	18	18	26.4496	24.4391	27.1717	NA	NA	NA
SPAC22E12.13c	rlp24	ribosomal L24-like protein involved in ribosome biogenesis Rlp24 (predicted) [Source:PomBase;Acc:SPAC22E12.13c]	18	18	18	23.1563	24.4321	21.5651	26.3588	26.145	23.6299
SPAC29A4.09	SPAC29A4.09	rRNA exonuclease Rrp17 (predicted) [Source:PomBase;Acc:SPAC29A4.09]	18	18	18	NA	NA	NA	23.7722	23.8421	23.5234
SPAC29A4.06c	SPAC29A4.06c	splicing protein, human NSRP1 ortholog [Source:PomBase;Acc:SPAC29A4.06c]	18	18	18	23.3294	21.8873	21.6586	NA	NA	NA
SPAC29A4.04c	cbf5	pseudouridylate synthase Cbf5 (predicted) [Source:PomBase;Acc:SPAC29A4.04c]	18	18	18	28.4827	28.2342	27.5319	26.5526	26.6153	27.0174
SPAC26F1.01	sec74	guanyl-nucleotide exchange factor Sec74 (predicted) [Source:PomBase;Acc:SPAC26F1.01]	18	18	18	NA	NA	NA	20.8805	20.4573	21.8995
SPAC19D5.06c	din1	Dhp1p-interacting protein Din1 [Source:PomBase;Acc:SPAC19D5.06c]	18	18	18	24.0488	21.8135	22.746	20.7727	20.4367	18
SPAP8A3.06	uaf2	U2AF small subunit, U2AF-23 [Source:PomBase;Acc:SPAP8A3.06]	22.5444	21.5411	18	29.1531	29.3112	27.9265	27.8909	28.1256	28.3563
SPAC4D7.08c	ade4	amidophosphoribosyltransferase Ade4 [Source:PomBase;Acc:SPAC4D7.08c]	18	18	18	18	20.4392	20.6207	NA	NA	NA
